# Supplementary material for: Toxicological Effects of Air Pollutants on Human Airway Cell Models Using Air–liquid Interface Systems: A Systematic Review
Source: Curr Environ Health Rep. 2025 Jul 28;12(1):26. doi: 10.1007/s40572-025-00491-w (PMC12304069; doi:10.1007/s40572-025-00491-w)
Supplement: Supplementary file 3 — Supplementary file3 (XLSX 111 KB) [file 40572_2025_491_MOESM3_ESM.xlsx]

## Sheet: Hoja1
		First author, year	Location	ALI culture type	Cell type	Culture conditions	Replicates	Exposure agent(s)	Exposure system(s)	Exposure duration	Exposure concentration(s)	Outcomes	Outcome measurement	Results	Statistical analysis	Controls
		Koehler et al., 2010	University of Würzburg (Germany)	Cells cultured with Airway Epithelial Cell Growth Medium (BEGM) on porous membrane inserts covered with collagen I	Nasal epithelial cells from patients who underwent sinus surgery or turbinoplasty	Incubated for 24 h in supplemented Minimum Essential Medium (MEM). Enzyme activity stopped with fetal calf serum. Cell suspension centrifuged and pellet resuspended with BEGM. Cells cultured in BEGM at 37 oC in a humidified incubator with 5% CO2. Medium changed every 48 h and membranes washed with PBS. Medium apical to the membrane removed on day 7 (70-80% confluence) and BEGM added under the mem…	10 biological replicates	NO2	Vitrocell® exposure chamber made of glass, stainless steel or PTFE (to avoid absorption effects), containing three inserts per exposure unit. Flow rate of vacuum adjusted to 5 mL/min and temperature mantained at 37 oC with a water jacket	0.5 h	20, 200, 2000 and 20000 µg/m3	Cell viability, cytotoxicity and genotoxicity	Cell viability: Trypan blue assay. Genotoxicity: Alkali single-cell microgel electrophoresis Comet assay to determine single strand breaks (SSB). Micronucleus test as indicator of DNA damage	Cell viability. Nearly 100% viability in all experiments (trypan blue assay), with no statistical significance between different concentrations of NO2. No increased rates of apoptosis and necrosis, and no significant change in the number of double-nucleated cells. Cell proliferation was not influenced by NO2 in this range of concentrations and 30-min exposure time. Comet assay. Concentration-depe…	Non-parametric Friedman test for related samples at different exposure durations. Non-parametric Wilcoxon test for two related samples. Statistically significant if p < 0.05	Synthetic air as negative control. 1,3-butadiene and methyl methane sulfonate (MMS) as positive controls
		Koehler et al., 2011	University of Würzburg (Germany)	Cells cultured with Airway Epithelial Cell Growth Medium (BEGM) on porous membrane inserts covered with collagen I	Nasal epithelial cells from patients who underwent sinus surgery or turbinoplasty	Isolation and cultivation of cells were carried out as described in Koehler et al., 2010. Medium apical to the membrane was removed on day 7 (70-80% confluence) and BEGM added under the membrane, reaching the ALI. This was mantained from day 7 to 14 to stabilize the culture conditions, and all cells were in passage 1. Then cells were exposed to NO2.	10 biological replicates and 3 technical replicates	NO2	Vitrocell® exposure chamber (see Koehler et al. 2010)	0.5 h, 1 h, 2 h or 3 h	200 µg/m3	Cell viability, cytotoxicity and genotoxicity	Cell viability: Trypan blue assay. Genotoxicity: Alkali single-cell microgel electrophoresis Comet assay. Micronucleus test.	Cell viability. Trypan blue assay showed 95-100% viability in all experiments, with no statistical significance between different exposure durations. In the micronucleus assay, the number of apoptotic and mitotic cells were not altered, and the number of double-nucleated cells did not change significantly. Therefore, cell proliferation was not influenced by changes in exposure durations. Comet as…	Non-parametric Friedman test for related samples at different exposure durations. Non-parametric Wilcoxon test for two related samples. Statistically significant if p < 0.05	Synthetic air as negative control. 1,3-butadiene and methyl methane sulfonate (MMS) as positive controls
		Koehler et al., 2013	University of Würzburg (Germany)	Cells cultured with Airway Epithelial Cell Growth Medium (BEGM) on porous membrane inserts covered with collagen I	Nasal epithelial cells from patients who underwent sinus surgery or turbinoplasty	Isolation and cultivation of cells were carried out as described in Koehler et al., 2010. Medium apical to the membrane was removed on day 7 (70-80% confluence) and BEGM added under the membrane, reaching the ALI. This was mantained from day 7 to 14 to stabilize the culture conditions, and all cells were in passage 1. Then cells were used for NO2 and control exposure.	10 biological replicates and 3 technical replicates	NO2	Vitrocell® exposure chamber (see Koehler et al. 2010)	0.5 h, 1 h, 2 h or 3 h	20 µg/m3	Cytotoxicity and genotoxicity	Cytotoxicity: Caspase-3 assay to control apoptosis. Genotoxicity: Alkali single-cell microgel electrophoresis Comet assay. Micronucleus test.	Caspase-3 assay: Increase in caspase-3 activity could not be observed in any sample. Comet assay: Significant increase in the percentage of DNA in tail (DT) after exposure to NO2 and synthetic air at incremental exposure durations (p < 0.001). Significantly lower DNA strand fragmentation with synthetic air as compared to NO2 (p < 0.05, Wilcoxon test). Micronucleus test: In the first analysis (bin…	Non-parametric Friedman test for related samples at different exposure durations. Non-parametric Wilcoxon test for two related samples. Statistically significant if p < 0.05	Synthetic air as negative control. Methyl methane sulfonate (MMS) and Mitomycin C (MMC) as positive controls
		Koehler et al., 2016	University of Würzburg (Germany)	Cells cultured with Airway Epithelial Cell Growth Medium (BEGM) on porous membrane inserts covered with collagen I	Nasal epithelial cells from patients who underwent sinus surgery or turbinoplasty	Isolation and cultivation of cells were carried out as described in Koehler et al., 2010. Medium apical to the membrane was removed on day 7 (70-80% confluence) and BEGM added under the membrane, reaching the ALI. This was mantained from day 7 to 14 to stabilize the culture conditions, and all cells were in passage 1. Then cells were used for NO2 and control exposure. After gas exposure, the samp…	11 biological replicates	NO2 + Der p1	Vitrocell® exposure chamber (see Koehler et al. 2010)	1 h	200, 2000 and 20000 µg/m3	Cellular inflammation	Cellular inflammation: Cytokine release. Quantification of IL-6 and IL-8 production using ELISA assays. Gene expression analysis by RT-PCR using RNeasy mini kit for RNA isolation and TaqMan Gene Expression Master Mix with the IL-6 and IL-8 primers for quantification. Production analyzed from NO2 exposure alone and from coexposure of Der p1 and NO2.	ELISA assays: In the case of exposure to NO2 alone, a concentration-dependent increase in IL-6 was measured (p < 0.05, Friedman test), while IL-8 was not influenced by increasing concentrations of NO2 (p > 0.05, Friedman test). Regarding the effect of coexposure with Der p1, a significant increase in IL-6 production was measured for 200 and 2000 µg/m3 NO2, but Der p1 did not influence the cytokin…	Non-parametric Friedman test for related samples at different exposure concentrations. Non-parametric Wilcoxon test for two related samples. Statistically significant if p < 0.05	Synthetic air free of hydrocarbons as negative control. Non-exposed membrane as negative control for each experiment. Unexposed cells as negative control for RT-PCR
		Persoz et al., 2010	University of Paris (France)	Cells cultured with Ham's F12 medium on porous membrane inserts covered with collagen I in 12-well cuture plate. Three different cellular densities: 15000, 20000 or 30000 cells/insert.	Human alveolar adenocarcinoma cells (A549)	Cultured in supplemented Ham's F12 medium, counted and adjusted to 8000 cells/mL. Mantained at 37 oC in a humidified 5% CO2 incubator and grown on inserts with a PET membrane permeable to culture medium. Culture medium was added on both apical and basolateral sides. Unexposed cells pre-sensitized with TNFα for 16h and post-sensitized for 24 h after exposure to control inflammatory response in the…	3 biological replicates and 3 technical replicates	Formaldehyde (FA)	Vitrocell® exposure chamber (see Koehler et al. 2010)	0.5 and 1 h	25, 50 and 75 µg/m3	Cell viability and cellular inflammation	Cell viability: XTT assay. Cellular inflammation: Cytokine release. Quantification of IL-6, IL-8 and Monocyte Chemoattractant Protein 1 (MCP-1) using ELISA assays.	Cell viability: 75 µg/m3 FA caused a significant decrease (p < 0.05) in A549 cell viability after 30 minutes of exposure compared to clean air-exposure, which was not observed for the two lowest concentrations. Cellular inflammation. Cytokine productions significantly increased compared to the control cells after 24h of TNFα 2 ng/mL treatment. Then, quantification of cytokines 24 h after air-expo…	Student's t-test and, if necessary with Dunnett's test. Statistically significant if p < 0.05	Unexposed cells and synthetic air as negative controls
		Persoz et al., 2012	University of Paris (France)	Cells cultured with supplemented Ham's F12 medium on porous membrane inserts covered with collagen I in a 12-well cuture plate	Human alveolar adenocarcinoma cells (A549) and human bronchial epithelial cells (BEAS-2B)	Cells grown for 72 h pre-exposure and culture medium added on both the apical and basolateral sides. After seeding for 56 h, sensitizers were added to the co-culture and culture medium was removed from the apical side. Then, cells were placed in exposure chambers containing medium only on the basolateral side, and exposed to clean air or FA. Inserts were replaced in 12-well plates with fresh cult…	3 biological replicates and 3 technical replicates	Formaldehyde (FA)	Vitrocell® exposure chamber (see Koehler et al. 2010)	0.5 h	50 µg/m3	Cytotoxicity and cellular inflammation	Cytotoxicity: LDH assay. Cellular inflammation: Cytokine release measurement. Quantification of cytokines produced in the macrophages in conditioned medium (IL-1β, TNFα and IL-8), and quantification of IL-8 and MCP-1 in the apical supernatants of both cells, using ELISA assays in all cases.	Cytotoxicity: 50 µg/m3 FA had no effects on cell viability of both cell types. Cellular inflammation: TNFα sensitization on BEAS-2B cells increased MCP-1 production significantly compared to non-sensitized cells, but no significant effect was observed on IL-8 production. However, sensitization induced a significant decrease of IL-8 and MCP-1 production on A549 cells after exposure to air . In the…	Concentrations compared to the specific conctrol with Student's t-test and confirmed with Mann-Whitney U test. Statistically significant if p < 0.05	Clean synthetic air and submerged unexposed cells sensitized with TNFα as controls.
		Ritter et al., 2001	Fraunhofer Institute for Toxicology and Aerosol Research, Hannover (Germany)	3.5 × 104 Lk004 and 2.0 × 104 HFBE-21 cells/cm2 cultured with supplemented RPMI 1640 on inserts with PET membranes with a pore size of 0.4 µm	Human lung fibroblasts (Lk004) and human bronchial epithelial cells (HFBE-21)	Cells were routinely thawed, passaged and cultured with supplemented medium in the incubator (5% CO2, 37 oC). Subconfluent cultures were trypsinized and cell number was determined before seeding the cells on the inserts. After 54 h, cells reached confluence and culture media was replaced by RPMI 1640 without FCS supplement. Just before exposure, cell monolayers were washed with PBS twice and inse…	3 biological replicates	O3 and NO2	Exposure device based on the Cultex® system (Aufderheide et al. 2000) and made of glass. Three inserts exposed at the same time at a flow rate of 25 mL/min. Temperature kept at 37 oC through a water bath/pump system	1 h or 2 h exposure to O3 for both cell types 2 h exposure to NO2 for Lk004 cells 1 h exposure to NO2 for HFBE-21 cells	400 and 1000 µg/m3 O3 for both cell lines 300 and 600 µg/m3 NO2 for Lk004 cells 150, 300, 600, 1200 and 2400 µg/m3 NO2 for HFBE-21 cells	Cell viability and oxidative stress	Cell viability: WST-1 tetrazolium salt reduction assay. Absorbance was measured in a microplate reader at 450 nm and 630 nm. Oxidative stress: HPLC analysis of intracellular glutathione content by derivatization and UV-detection of both glutathione species, and ionpair reversed phase HPLC analysis with UV detection of intracellular ATP/ADP content.	Cell viability and oxidative stress: A gas flow rate of 8.3 mL/min per insert was used in all experiments, since a higher flow rate decreased viability of exposed cells dramatically. The number of viable cells was determined at 2 h post-incubation after exposure. In the case of ozone, morphological changes indicating severe cellular damage were observed in both cell types after exposure for 1 h a…	NR	Synthetic air as negative control. Air-liquid control of cells unexposed to gases as reference in the viability experiments.
		Liu et al., 2013	University of Queensland (Australia)	Cells cultured with supplemented DMEM and seeded in a hanging drop culture containing 4 x 104 cells/mL and also in Alvetex® scaffold inserts with 1 x 106 cells/mL	Human epithelial lung carcinoma cells (A549)	Cells mantained at 37 oC and 5% CO2, and subcultured as indicated by the supplier. Upon reaching 80-90% confluence, hanging drop culture was created from the flask culture and used for air exposure after one day (2D culture) or 7 days (3D culture). Cells were also cultured in Alvetex® inserts conditioned with alcohol and PBS, and used for apical exposure on day 13.	11 exposure dosages with 3 replicates for each in the hanging drop exposure assay 5 replicates for the method comparison experiments	Benzene, toluene and xylenes	Hanging drop exposure: This system was achieved by adding 20 µL of culture medium containing the cells on the inner side of the volatile organic analysis (VOA) vials, which act as exposure chambers. Then, liquid hydrocarbons were injected into the vials together with distilled water. Medium diffusion exposure: 1 mL of medium containing A549 cells was added to the vials, and incubated for 16-24 h …	1 h and 24 h acute exposures for 2D and 3D cultures 1,7, 14 and 20 days chronic exposure	Not possible to measure. Four compartment mass balance model instead.	Cell viability, genotoxicity and cellular inflammation	Cell viability: MTS assay using CellTiter 96® AQueous Non-Radioactive Cell Proliferation Assay kit, CellTiter-Glo® Luminiscent Cell Viability Assay and CellTiter-Blue® Cell Viability Assay. Genotoxicity and cellular inflammation: Comet assay and quantification of IL8 using AlphaLISA® IL8 kit. Assays performed for day 1 HD culture after 24 h benzene exposure.	Cell viability: Using the hanging drop method, a concentration-effect curve could be obtained from 1 h exposure of cells to benzene, and the effect was triplicated after 24 h. No significant difference in log EC50 values between 2D and 3D cultures was observed, but 2D cells were three times more sensitive than 3D cells after 24 h. In the cronic exposure, EC50 after 7 days of culture were around t…	EC50s and R2 values were obtained through four parameter logistic nonlinear regressions in GraphPad Prism 5. Statistical differences between treatments analyzed by one-way ANOVA or Student's t-Test.	2D roller mixer exposure as exposure methodology control for MTS assay. Results from controls reported but not specified
		Mirowsky et al., 2016	University of North Carolina (USA)	1 x 105 cells/well cultured with BEGM on uncoated Transwell inserts for 12-well plates	Primary human bronchial epithelial cells (HBEpC)	Cells were collected, cultured with growth medium and seeded on the inserts after passage 3 and cell counting. Then, culture was expanded and grown at the ALI for 4-8 days as described in Ross et al. 2007. After that, the apical surface of each Transwell was washed with Dulbecco's buffered saline and fresh medium added to the basolateral compartment to allow exposure to the pollutants.	Biological duplicates from 3 donors and 3 technical replicates	O3 and NO2	Exposure chambers mantained at 37.5 oC, 88% relative humidity and 5% CO2.	2 h	500, 1000, 1500 and 2000 µg/m3 O3 (aprox.) 2000, 4000, 6000 and 10000 µg/m3 NO2 (aprox.)	Oxidative stress, cellular inflammation and genotoxicity	Oxidative stress, cellular inflammation and genotoxicity: Pathway-focused gene expression PCR arrays to identify significant changes in the expression of several genes following pollutant exposures, and compare the expression profiles between both gases. Real-time polymerase chain reaction (RT-PCR) based on the previous results, in order to quantify these changes at several concentrations and tim…	Oxidative stress, cellular inflammation and genotoxicity: In the case of the Stress and Toxicity PCR Array, 33 genes were identified in which a 1.5-fold modification of gene expression could be observed. Highly upregulated genes were mainly related to inflammation and vascular function after exposure to O3 and oxidative stress after exposure to NO2. However, some genes involved in inflammation, D…	Kolmogorov-Smirnov test for normality of the data, followed by one-factor ANOVA. Comparison between filtered air and exposure gases with Tukey's Multiple Comparison Test. Statistical significance if p < 0.05	Cells exposed to filtered air as negative control.
		Gosepath et al., 2000	University of Mainz (Germany) and Tulane University Medical Center (New Orleans, Louisiana, USA)	3x105 cells/mL cultured with DMEM/HAM's F12 on collagen-coated polycarbonate membrane inserts	Nasal human epithelial cells from both healthy and chronically inflamed mucosa individuals	Washed in PBS and centrifuged. Trypan-blue staining to control viability. Cultured in DMEM/F12 medium and exposed to synthetic air with 5% CO2 and synthetic air enriched with ozone (3 different concentrations) for 4 weeks at 37 oC. Culture medium exchange 3 times a week.	60 biological replicates (n= 30 healthy mucosa and n= 30 inflamed mucosa) and 10 technical replicates (from different sites of each especimen)	Ozone (O3)	NR	Continuous exposures over 4 weeks	100, 500 and 1000 µg/m3	Mucociliary clearance, cellular inflammation and cytotoxicity	Mucociliary clearance (MCC): Ciliary beat frequency (CBF) calculation using video interference contrast microscopy at 10 different sites of each specimen. Cellular inflammation: Quantification of IL-8, IL-4, g-INF by commercially available sandwich-ELISAs. Cytotoxicity: Commercially available LDH activity test, measurement of cytosolic esterase activity and nuclear DNA staining.	Exposure to synthetic air. No significant effects on the CBF in any specimens after 4 weeks of constant exposure. Release of IL-8 decreased in both healthy and chronically inflamed mucosa. No influence on LDH activity and cytotoxicity either. Mucociliary clearance (MCC): No significant impact after the first week of exposure to ozone for any tissue. After 2 to 4 weeks of exposure, no effect on CB…	Wilcoxon signed-ranked test. Statistically significant if p < 0.05	Synthetic air as negative control. Comparison between healthy and chronically inflamed mucosa.
		Guenette et al., 2022	Environmental Health Science and Research Bureau (Canada)	Cells cultured with supplemented DMEM on collagen-coated PTFE inserts placed in 6-well culture plates	Human epithelial lung carcinoma (A549)	Cells were seeded on the inserts in culture plates and medium added to the apical and basolateral compartments. Then incubated for 24 h at 37 oC, 5% CO2 and >90 % RH. On the next day, apical medium was removed, inserts transferred to another plate with fresh basolateral medium and plate introduced in the ALI exposure chamber.	3-6 independent experiments with clean air 4 independent experiments with ozone	Ozone (O3)	Exposure chamber mantained at 37 oC and 80-90% relative humidity with continuous monitorization.	2 h	400 µg/m3	Cell viability	Cell viability: Resazurin reduction assay measured by top-reading of fluorescence with a multi-mode microplate reader. Viability was measured over a 4-hour and a 3-hour time period immediately post-exposure to clean air and ozone, respectively.	Cell viability: Cells cultured at the ALI and exposed for 2 h to clean air were metabolically active and therefore mantained viability, since values of resazurin reduction were significantly different from the blank control (p < 0.001, two-way ANOVA, Holm-Sidak post-hoc test). No significant difference was observed between ALI exposure to clean air and other control groups (incubator, incubator s…	Two-way ANOVA with Treatment and Time as factors, followed by Holm-Sidak multiple comparison procedure. Data transformed to meet the assumptions of normality and homoscedasticity.	Blank control with no cells. Unexposed cells mantained in parallel in the incubator, with and without apical media, as controls. Cells at the ALI exposure chamber fully submerged in culture media as additional control.
		Gostner et al., 2016	Medical University of Innsbruck (Austria)	5x104 cells/mL cultured with DMEM/HAM's F12 on polyester membrane inserts	Human alveolar adenocarcinoma cells (A549)	Standard submerged cultures mantained in Ham's F12/DMEM supplemented with 10% FCS. For ALI cultures, cells seeded in 24-well transwell inserts, and bottom wells filled with standard culture medium. Medium was removed and cells refed after 3 days, then grown to confluence until day 7. Bottom medium changed on day 10, and medium removed from the dense cell layer in the upper well	3 biological replicates and 3 technical replicates	Formaldehyde (FA)	Exposure chamber of polypropylene mantained at 37 oC and 95-98% relative humidity with temperature and humidity sensors. Gas flow rate of 400 L/h.	72 h	120 and 610 µg/m3 (aprox.)	Cell viability and genotoxicity	Cell viability: Reduction of resazurin (CellTiter-Blue® assay) Gene expression: Formaldehyde uptake in the culture medium measured after derivatization with HPLC analysis. Airborne formaldehyde in the headspace of the exposure chambers measured by AL4021 analyser (Hantzsch reaction). Exposed cells were harvested and RNA extracted for transcriptional analysis (RT-PCR).	Cell viability: No differences in viability between cultures in exposure chambers and reference chambers for any exposure concentrations. Gene expression: Exposure of cells to 120 µg/m3 FA resulted in 312 differentially expressed transcripts, and 351 were specifically differentially expressed in response to 610 µg/m3 FA exposure (p < 0.05). Only 18 transcripts were affected with both treatment co…	Empirical Bayes analysis (eBayes) to test for differential expression between two conditions. Analysis of variance (ANOVA) followed by Tukey's HSD post-hoc test to consider the variance of the controls. Statistically significant if p < 0.05	Reference chamber with no formaldehyde and synthetic air at the exposure chamber as controls
		Zavala et al., 2016	University of North Carolina (USA)	2 x 105 cells/insert cultured with complete F12-K medium on collagen-coated Snapwell membranes	Human epithelial lung carcinoma (A549) and EpiAirway™ 3-D human-derived tracheal/bronchial epithelial cells	A549 cells were plated 48 h prior to exposure and mantained under submerged conditions in an incubator. Four hours before exposure, complete medium was replaced with serum-free medium. This was removed immediately before exposures in the apical side and replaced with fresh medium in the basolateral side to reach the ALI condition. EpiAirway™ ready-to-use cultures were incubated and mantained foll…	3 replicates per exposure condition and time-point for EpiAirway™ exposures 2-4 replicates per exposure condition and time-point for A549 exposures	Ozone (O3)	Different test atmospheres generated with Gillings Outdoor Irradiation Chamber. This chamber was connected to Gas In Vitro Exposure Systems (GIVES), which are polycarbonate exposure chambers mantained at 37 oC and 5% CO2. Gas flow rate of 1 L/min drawn from the irradiation chamber.	4 h	800 µg/m3	Cytotoxicity and cellular inflammation	Cytotoxicity: LDH assay using a cytoxicity kit. Basolateral medium was removed at each time-point and frozen until analysis was conducted. Cellular inflammation: Cytokine release measurement. Determination of inflammatory response from cytokines released in the basolateral medium and apical surfaces via ELISA assay kits.	Cytotoxicity: Statistically significant increases in LDH levels were observed 9 h and 24 h after exposure of A549 cells to O3 or aged SynUrb54. In contrast, no increases in LDH levels in the basolateral medium were observed for EpiAirway™ cells, nor in the apical washes of both A549 and EpiAirway™ cells. Cellular inflammation: Statistically significant changes for IL-8 at 9 h and 24 h post-exposu…	ANOVA followed by Tukey's test if differences were considered significant (p ≤ 0.05)	Aged SynUrb54 (photochemically aged mixture of 54 hydrocarbons and NOx) as positive control atmosphere and filtered chamber air as negative control atmosphere (verified by comparison with unexposed A549 cells)
		Sayyed et al., 2022	Lebanese American University (Lebanon)	25 x 104 A549 cells/well seeded on transwell inserts in 6-well plates and mantained with complete DMEM	A549 human alveolar epithelial cells	Cells were cultured with complete supplemented DMEM, seeded at 11-15 x 103 cells/cm2 and incubated at 37 oC, 5% CO2 until they reached 80-90% confluency. Prior to exposure, cells were seeded on inserts with polyester porous membranes and incubated overnight for cell membrane attachment. Then the media was removed, cells washed with DPBS and exposed from their apical side while being nourished fro…	3 independent experiments	Volatile Organic Compounds (VOCs) from gasoline	Static exposure system: Autoclaved glass exposure chamber was filled with culture media, and snapwell inserts containing cells were transferred to the chamber. Liquid adsorption of gasoline on filter paper, and direct exposure to gasoline VOCs from vapors generated.	1 h	0, 3, 6, 58, 111, 173, 337, 699 and 735 ppm (calculated from gasoline volumes of 0, 1, 2, 5, 10, 20, 40, 80, and 100 μL)	Cell viability and cytotoxicity, cellular inflammation, genotoxicity and cell death	Cell viability: MTS viability assay combining MTS with electron coupling agent PMS (phenazine methosulfate). Absorbance of formazan measured at 492 nm with a microplate reader. Data expressed as percentage of viability relative to control-unexposed cells. Cytotoxicity: LDH assay to measure the percentage of LDH release relative to the maximum release from the positive control (unexposed cells tre…	Cell viability: In the MTS assay, gasoline VOCs significantly reduced A549 cell viability starting from a concentration of 173 ppm, and exposure affected cell viability in a dose-dependent manner, both immediately and 24 h post-exposure. Cytotoxicity: LDH release significantly increased in a dose-dependent manner, reaching significance at 173 ppm and the highest cytotoxicity at 337 ppm immediatel…	ANOVA followed by Dunnett's post-hoc test, Newmen-Keuls or F-test. Significant data if p < 0.05	Unexposed cells as controls for maximum cell viability or LDH release (trated with lysis solution), and as positive or negative controls for all the other endpoints.
		Kastner et al., 2013	University of Strasbourg (France)	5 x 105 cells/cm2 cultured with supplemented DMEM/F-12 on PET inserts for 24-well plates	Calu-3 human epithelial lung adenocarcinoma cell line	Cells were cultured at 37 oC and 5% CO2 humidified atmosphere and medium was changed every other day. After reaching confluence, cells were trypsinized, counted and transferred into 12-well culture plates (submerged culture) or PET inserts for 24-well plates (ALI culture). In ALI culture, medium of the apical side of each insert was removed just before exposure and kept at 37 oC, while 350 µL of …	3 independent experiments performed in duplicates	HCHO and NO2	Gaseous formaldehyde generated from aqueous solution by passing synthetic air. Nitrogen dioxide diluted and humidified with a water bubbler. A polystyrene exposure chamber was used that could contain 2 inserts. The chamber was placed in an incubator at 37 oC, and temperature and relative humidity were monitorized.	0.5, 1 or 2 h	50, 100 and 200 µg/m3 HCHO 200, 400 and 800 µg/m3 NO2	Cell viability, cytotoxicity, cellular inflammation and TEER	Cell viability: MTT assay was performed by removing culture medium in the plate wells, washing cells with PBS and adding fresh medium containing MTT. Metabolic activity, which is related with cell viability, was measured with a Multiskan FC reader at 570 nm, and expressed as the percentage of absorbance relative to control cells. Cytotoxicity: Cell necrosis was studied by measuring the release of…	Cell viability: Exposure of cells to synthetic air at the ALI decreased MTT metabolism in a time-dependent manner, being signficant after a 2-h exposure (69% decrease, p < 0.05). Submerged cells exposed to synthetic air experienced no change in MTT metabolism when they were exposed once or four times for 0.5 h, or once for 2 h. However, MTT metabolism was increased when cells were exposed repeate…	One-way ANOVA followed by the Bonferroni's post-test using GraphPad Prism 4. Statistically different data if p < 0.05	Synthetic air as negative control. Unexposed cells as control for cell viability, necrosis and cytokine secretion. Unseeded insert as control for TEER measurements
		Bakand et al., 2006	University of New South Wales (Australia)	Cells cultured with supplemented DMEM/HAM's F12 on porous membrane snapwell inserts in 6-well culture plates	Human epithelial lung carcinoma cells (A549) and primary cultures of skin fibroblasts	Cells were cultured and kept at 37 oC and 5% CO2, and then viability assays were performed by Trypan blue staining was performed to assess cell viability. Cells were counted for appropiate ALI cultures. These cultures were incubated at 37 oC for 1 h, and culture media removed from the top and replaced by fresh culture media containing 20-30 x 104 cells in suspension. After that, cells were incuba…	3	NO2	NaviCyte horizontal diffusion chamber that allows the exposure of cells to pollutants from the apical side, while being nourished with culture medium in the basolateral side. The chamber is kept at 37 oC and the gas flow rate set at 25 mL/min.	0.5, 1 or 2 h	5000, 10000 and 20000 µg/m3 (aprox.)	Cell viability and cytotoxicity	Cell viability and cytotoxicity: MTS assay (Promega CellTiter 96® AQueous Non-Radioctive Proliferation Assay) to measure the ability of viable cells to convert a soluble tetraziolium salt (MTS) to a formazan product. Neutral Red Uptake (NRU) assay to measure the ability of viable cells to incorporate and bind supravital neutral red dye. CellTiter-Glo® Luminiscent Cell Viability Assay to determine…	Cell viability and cytotoxicity: Cells from both cell types exposed to 25 mL/min synthetic air for 1 h showed no statistically significant differences in cell viability compared to control cells (MTS assay). However, increasing flow rate to 50 mL/min significantly reduced cell viability in both human cells tested (p < 0.05). In the case of A549 cells, cell viability was not reduced significantly …	Homogeneity of variances studied using the F-test, and Student's t-test used to compare cell viability of exposed cells and control cells. Statistically significant differences if p < 0.05.	Controls for in vitro experiments of media only as background and cells only as 100% cell viability. Synthetic air control for each experiment to evaluate any cell viability reduction due to air flow.
		McCullough et al., 2014	National Health and Environmental Effects Research Laboratory (North Carolina, USA)	pHBECs cultured in BEGM and grown on 6-well transwell inserts (0.4 µm pore size) 3 x 105 BEAS-2B cells cultured in supplemented keratinocyte growth basal medium (KBM) and grown on 6-well transwell inserts (0.4 µm pore size)	Primary human bronchial epithelial cells (pHBECs) from healthy, nonsmoking donors and BEAS-2B cells	Cells were mantained at the ALI for one month, and the medium changed every 2 days. For both cell lines, apical medium was removed, surface washed with DPBS and basolateral media replaced with fresh ALI medium or KBM, for pHBECs or BEAS-2B cells, respectively. Then, cells were placed in the in vitro exposure chambers.	7 different biological samples, doing at least 3 biological replicates and 3 technical replicates for all the assays	Ozone (O3)	US EPA Environmental Public Health Division's in vitro exposure chambers, which mantained culture conditions of 37.5 oC, 5% CO2 and 88% RH. Ozone was generated with a Measurement Technologies Precision Ozone Generator and O3 concentration continuously measured with a Thermo Environmental 49i analyzer.	2 h	1000 µg/m3 (aprox.)	Cellular inflammation and oxidative stress	Cellular inflammation: Analysis of pro-inflammatory markers IL-6, IL-8, IL-1α and IL-1β by real-time qRT-PCR. Total RNA was extracted with a RNeasy kit and quantified by spectrophotometry with a Nanodrop ND1000. The synthesis of complementary DNA was carried out using the iScript cDNA synthesis kit, and qRT-PCR performed with iTaq master mix and the corresponding TaqMan probes using the StepOne P…	Cellular inflammation: A continuous upregulation in the expression of all pro-inflammatory cytokines was observed, and reached statistical significance after 1-h exposure compared with pre-exposure values (p < 0.001) . IL-8, IL-6, IL-1α and IL-1β were induced by 6.65 ± 0.76, 3.64 ± 0.47, 3.59 ± 0.32 and 2.94 ± 0.20-fold, respectively, relative to cells exposed to clean air. Single treatment of ce…	One-way ANOVA of repeated measurements (95% CI) followed by the Tukey's post-hoc test using GraphPad Prism. Statistically different data if p < 0.05	Clean air as negative control and 20-min stimulation with 10 ng/mL TNF-α as positive control for pHBECs.
		McCullough et al., 2016	National Health and Environmental Effects Research Laboratory (North Carolina, USA)	Cells cultured in a supplemented 1:1 mixture of BEGM:DMEM-H and plated on 24 mm uncoated transwell inserts (0.4 µm pore size)	Primary human bronchial epithelial cells (pHBECs) from healthy, nonsmoking donors (aged 18-40)	Cells were passaged, cultured at the ALI and mantained for 4 days. Two hours before exposure, basolateral media was replaced with keratinocyte growth medium, and the apical surface washed with DPBS. Then, cells were placed in the in vitro exposure chambers.	17 different biological samples	Ozone (O3)	US EPA Environmental Public Health Division's in vitro exposure chambers	2 h	1000 µg/m3 (aprox.)	Cellular inflammation and oxidative stress	Cellular inflammation and oxidative stress: Analysis of inflammation (IL-6, IL-8, COX2) and oxidative stress (HMOX1) markers by real-time qRT-PCR. Total RNA was extracted with a Purelink RNA Kit and quantified by spectrophotometry with a Nanodrop ND1000. The synthesis of complementary DNA was carried out using the iScript cDNA synthesis kit, and transcript abundance quantified by TaqMan qPCR usin…	Cellular inflammation and oxidative stress: IL-8 mRNA was induced immediately after O3 exposure by a mean of 4.538 ± 1.692 fold change compared to clean air exposure. In the case of COX2 there was an induction of 3.621 ± 0.949, and 2.733 ± 1.702 for IL-6. As for oxidative stress marker HMOX1, the mean induction after exposure to ozone was 3.470 ± 1.367. A negative correlation was observed between…	GraphPad Prism software used for all the statistical analyses. Normality of the distribution of gene expression values was tested by the D'Agostino-Pearson omnibus normality test with α= 0.05. Simple linear regression was used to study the relationship between baseline abundance of chromatin modifications and gene expression. Outliers for gene expression were determined with the Grubb's test (α= …	Clean air as negative control
		Verstraelen et al., 2021	Flemish Institute for Technological Research (Belgium)	50000 cells/insert cultured with MEM and seeded on ThenCert™ polystyrene membrane inserts (0.4 µm pore size and 0.33 cm2 surface area) for 24-well plates	Human epithelial lung carcinoma cells (A549)	Cells were grown in 75 cm2 culture flasks, and mantained in MEM supplemented with 10% FBS at 37 oC and 5% CO2 atmosphere. Culture medium was refreshed every two days, and cells subcultured once they reached confluence. Then, cells were seeded on inserts and placed in suitable culture plates, which were incubated for around 72 h at standard conditions. The ALI was created just before exposure by c…	Three different experiments for clean air and NO2 exposures Five biologically independent runs from different cell passages with 12 replicate cell cultures (4 for RT-qPCR, 4 for cell viability and protein secretion and 4 for HS-GC-MS analysis) Technical duplicates in each assay	Ethylbenzene (EB) NO2	EB was injected into a vessel with continuous weight monitoring, and controlled pressure and capillary size for precise dosing into a tank heated at 195 oC. As a result, EB is vaporized and mixed with humidified air, ensuring an 80% RH which is necessary for cell viability. Finally, the generated exhaust is transferred into a VITROCELL® 24/48 ALI platform with controlled flow rate, RH and tempera…	4 h	3 x 107, 4 x 107 and 5 x 107 µg/m3 EB 40000 µg/m3 NO2 (approx.)	Cell viability, cytotoxicity cellular inflammation and oxidative stress	Cell viability: MTT assay, quantification of formazan with a multi-mode microplate reader in absorbance mode at 570 nm. Results expressed as percentages of viability from negative control cells (exposed to clean air). Cytotoxicity: LDH assay using LDH detection kit Cytotox-ONE™ Homogeneous Membrane Integrity Assay. Cells exposed to the lysis solution of the detection kit were used as high control…	Cell viability: After exposure to clean air (CA) compared with incubator control (IC, p= 0.10), mean cell viability obtained by MTT assay was 94%. A significant decrease (p = 1.33 x 10-13) in viability to 67% was observed after exposure to NO2 compared to CA. Exposure to ethylbenzene induced a significant concentration-dependent decrease in mean cell viability to 86% (p = 3.59 x 10-4), 77% (p = 9…	Data analyzed using R version 3.5.1. ANOVA to assess statistically significant changes in cytokine concentrations relative to clean air exposures. Statistically significant data if p < 0.05	Clean air (CA) and 40000 µg/m3 NO2 (aprox.) as negative and positive exposure controls, respectively. Cells without apical medium kept in an incubator as control for CA exposure.
		Mascelloni et al., 2015	University of Birmingham (UK)	0.3 x 106 cells cultured with RPMI 1640 seeded on collagen-coated Transwell inserts (1 µm pore size) for 6-well plates	Human epithelial lung carcinoma cells (A549)	Cells were cultured in 6-well plates with RPMI 1640 containing HEPES and NaHCO3, and supplemented with glutamine, pennicillin, streptomycin, amphotericin B and 10% FBS. A standard trypsin-EDTA protocol was used for cell passaging once 90% confluence was reached. Then, cells were seeded on inserts, incubated for at least two days until confluence and serum starved for 12 hours just before exposure…	Two independent experiment replicates with three technical replicates for each exposure concentration. Additional independent exposure replicate to test low and high benzene concentrations.	Benzene	The exposure device was based on the CULTEX system from Pariselli et al. (2009). It consists of a PMMA block adapted to fit three different permeable inserts for 6-well plates, while leaving enough space for cell media to circulate under the inserts. A total flow rate of 30 mL/min was regulated by mass flow controllers, and synthetic air was humidifed with a water bubbler at 37 oC in order to pre…	2 h and 4 h (cells did not survive, no results presented)	96, 320 and 960 µg/m3 (aprox.)	Oxidative stress and genotoxicity	Oxidative stress: DFC assay to measure intracellular ROS. Addition of H2DCF-DA to the culture medium followed by fluorescence measurement before and after exposure. Genotoxicity: DNA damage assessed by Comet assay through horizontal electrophoresis and examination of the slides with a fluorescence microscope. The percentage of DNA in tail (TD%) was calculated as a reliable marker of genotoxicity.	Oxidative stress: A general increase of fluorescence was reported for all the different treatments after exposure, probably due to baseline production of ROS from cellular metabolism. However, only cells exposed to the highest concentration of benzene (i.e., 960 µg/m3) had significantly increased levels of intracellular ROS compared to controls as well as a significant difference between pre- and…	Data was analyzed with SPSS Statistics 21 and Microsoft Excel 2013	Synthetic air used as control in each exposure experiment (cells from 3 inserts exposed for 2 h). Incubator controls consisting of 6-well plates (3 wells containing cells with media and 3 without media) left for 2 h at the incubator.
		Ghio et al., 2013	National Health and Environmental Effects Research Laboratory (North Carolina, USA)	NHBE cells (1 x 105 cells/insert) cultured with BEGM on collagen-coated inserts placed into 12-well culture plates BEAS-2B cells cultured with keratinocyte growth medium (KGM) on collagen-coated inserts placed into 12-well culture plates	Normal Human Bronchial Epithelial cells (NHBE) and Human Bronchial Epithelial cells (BEAS-2B)	NHBE cells were obtained from healthy individuals and cultured using BEGM. The cells were sustained using a 1:1 mixture of BEGM and DMEM, with the medium being refreshed every 48 hours. For cells grown at the air-liquid interface (ALI), the apical medium was removed, but it was retained in submerged cell culture. Retinoic acid was introduced to both culture media to induce cell differentiation, a…	Three biological replicates for NHBE cells and nine technical replicates	Urban particulate matter (UPM) collected from Chapel Hill (North Carolina) for NHBE cells Previously characterized urban particulate matter (NIST 1648) collected from St. Louis for BEAS-2B cells	For the exposure of NHBE cells, coarse and fine PM were collected using polyurethane foam that had been previously cleaned with methanol and water. The ultrafine PM fraction was collected onto G5300 filters. The foam or filter was prewetted with ethanol and endotoxin-free water, and particles were removed by sonication and lyophilized. BEAS-2B cells were exposed to NIST 1648, which served as the …	4 h or 24 h	2 or 10 µg/µL of coarse, fine or ultrafine UPM for NHBE cells 10 µg/µL of NIST 1648 for BEAS-2B cells	Cellular inflammation, cytotoxicity and oxidative stress	Cytotoxicity: Lactate dehydrogenase assay (LDH assay) Cellular inflammation: Pro-inflammatory effects evaluated by ELISA (quantification of IL-6 and IL-8) and RT-PCR (IL-6, IL-8, and COX2). Oxidative stress: Real-time RT-PCR to assess the relative abundance of HMOX mRNA.	Cytotoxicity: No significant effects induced by particle exposure in any cell line. Cellular inflammation and oxidative stress: An upregulation of RNA levels for alpha tubilin and muc5B was observed, indicating evidence of NHBE differentiation when grown at the ALI. For submerged NHBE cell culture, there was a significant increase over control in RNA levels for IL-6 and IL-8, particularly at 4 h …	One-way ANOVA test followed by Scheffe's posthoc test. Differences between two groups compared using t tests of independent means. Two-tailed tests of significance employed. Statistically significant differences if p < 0.05	Unexposed submerged cells or unexposed cells grown at ALI of the same specific ages as exposed cells were used as negative controls.
		Leclercq et al., 2016	University of Lille (France)	NHBE and COPD-DHBE cells (30000 cells/cm2) cultured with BEGM on polyester Transwell inserts in 6-well Transwell microplate supports	Normal Human Bronchial Epithelial cells (NHBE) and Diseased Human Bronchial Epithelial cells from Chronic Obstructive Pulmonary Disease (COPD-DHBE)	The cells were grown in plastic flasks with bronchial epithelial growth medium (BEGM) under 95% humidified air, 5% CO2, and a temperature of 37°C. Subsequently, they were seeded onto inserts and allowed to reach confluency. To induce full differentiation of the cells at the air-liquid interface (ALI), bronchial air liquid interface differentiation medium (B-ALI™) was utilized.	Single experiment with 3-6 technical replicates	PM4	PM4 was suspended in 500 µL of sterile Hank's Balanced Salt Solution (HBSS), supplemented with amphotericin B, and sonicated twice for 1 minute.	4 h	1 - 20 µg/cm2 for cytotoxicity assessment 5 µg/cm2 for the other toxicological endpoints	Cytotoxicity, oxidative stress, cellular inflammation and genotoxicity	Cytotoxicity: Determination of ATP concentration (CellTiter-Glo® assay) and glucose-6-phosphate dehydrogenase (G6PD) activity (Vybrant Cytotoxicity Assay Kit) in cell culture media. Oxidative stress: MDA concentration and glutathione status (GSSG/GSH) were measured by HPLC. Protein-CO derivatives were studied by OxiSelect™ ELISA Kit, and another enzyme immunoassay (Highly Sensitive 8-OHdG Check) …	Cytotoxicity: Dose- and time-dependent reductions in ATP concentrations were observed for both cell lines. A statistically significant decrease was reported after a single exposure to PM4 at 20 µg/cm2, and ATP levels decreased more rapidly following three exposures. Regarding G6PD activity, statistically significant increases were observed only after three exposures to the highest concentration o…	GraphPad Prism 6 Software for the analysis of cytotoxicity data. Mann-Whitney U test with p value correction for multiple comparisons between exposed cells and negative controls. Statistically significant data if p < 0.05	Sterile Hank's Balanced Salt solution (HBSS) used in negative controls of NHBE and COPD-DHBE cell cultures exposed at ALI one or three times
		Cooney et al., 2011	University of North Carolina (USA)	1.0 - 2.0 x 106 cells/cm2 cultured with MEM (Calu-3) or 1:1 DMEM:Ham's F12 (A549) onto Transwell-Clear permeable inserts	Human lung adenocarcinoma cells (Calu-3) and human adenocarcinoma alveolar epithelial cells (A549)	Cells cultured in an incubator at 37 oC, 85% RH and 5% CO2, and grown submerged. Apical media was removed after two days, and the volume of basolateral media was reduced to create the ALI. Media was changed every other day, cells allowed to reach confluence and mantained for 7-9 days before exposure.	Three biological replicates	Diesel Exhaust Particles (DEP)	The direct aerosol exposure was carried out using a custom deposition chamber (CDC). DEP were suspended in hydrofluoroakane 134a (HFA134a), and the aerosol stream was split in four. In order to ensure proper particle deposition, deposition tubes and culture dish support were designed with magnets of opposite poles. Moreover, particle deposition was monitored by visual inspection and microscopy te…	0.5 s for 1 (low concentration), 5 (medium) or 10 (high) times in direct aerosol exposure. 24 h incubation after exposure for liquid exposure.	10, 50 and 100 µg/cm2	Cell viability and cytotoxicity, cellular inflammation and oxidative stress	Cell viability: Cell viability assessed by MTT assay, using the TOX-1 Kit. Absorbance was measured with a spectophotometer at 570 nm and 690 nm. Cytotoxicity: Apical release of lactate dehydrogenase (LDH assay) determined using the TOX-7 Kit. Absorbance was measured at 485 nm. Cellular inflammation: Basolateral cytokine releases of IL-8 and GM-CSF were quantified with ELISA assays, making the nec…	Cell viability: No significant differences in Calu-3 cell viability were reported by the MTT assay, and a small but statistically significant decrease was observed for each A549 cell groups. Cytotoxicity: Significant increase in cytotoxicity of A549 cells over untreated controls and LDH release dependent on the mass of DEP deposited. Cellular inflammation: Significant increases in IL-8 levels wer…	One- or two-way ANOVA tests for comparison of the means with one or two variables, respectively. Statistically significant if p < 0.05	Untreated inserts and inserts placed in the CDC as controls. Cells exposed to apical media without DEP as control for liquid exposure. For LDH assay, cell damage positive controls were prepared by poking and scratching with a micropipette.
		Auger et al., 2006	University of Paris (France)	2 - 3.5x104 HNE cells cultured with supplemented DMEM/F12: BEGM (1:1) onto type IV collagen-coated polyester membranes	Human Nasal Epithelial cells (HNE) from patients undergoing turbinectomy	Nasal samples were obtained from patients, washed with DMEM/F12 and incubated with pronase in supplemented medium at 4 oC for 16-18 h under rotary agitation. Cell suspension was filtered on a nylon cell strainer, and pre-plated for 2 h at 37 oC. Cells were counted, resuspended in a 1:1 mixture of BEGM:DMEM/F12 supplemented, and cultured on inserts. Medium was changed every 2 days and cells grown …	Three independent experiments from different donors	Diesel Exhaust Particles (DEP, SRM 1650) and PM2.5 from Paris urban atmosphere	Suspensions of particles at 2 mg/mL were prepared in a solution of 0.04% dipalmitoyl lecithin (DPL) in distilled water, and sonicated twice for 5 min. each at maximal power. Then DPL was added to the apical medium of the cell cultures.	24 h	10, 20, 40, 60 and 80 µg/cm2 for both PM2.5 and DEP	TEER, cytotoxicity, cellular inflammation and oxidative stress	TEER: Measured with an epithelium volt ohmmeter every 2 days after the ALI was created. Cytotoxicity: Release of lactate dehydrogenase (LDH assay) using the CytoTox 96 kit. Formazan product measured at 450 nm with a microplate photometer MR 5000. Cellular inflammation: Cytokine concentrations (TNF-α, GM-CSF, IL-6, IL-8, and AR) measured with ELISA kits, and IL-1β measured with Quantikine HS immun…	TEER: Cell cultures had a TEER of at least 1000 Ω cm2. Values of TEER varied between HNE cells of different donors, but the highest value was reached between 9 and 17 days after cell confluence, and stayed constant for 2 weeks. Cytotoxicity: Treated cells did not release LDH after particle exposure compared to their respective controls. Cellular inflammation: Only PM2.5 were able to stimulate GM-…	ANOVA tests for comparison of the means, significant with α = 0.05 (p < 0.001). Multiple comparison of means by pairs using Student-Newman-Keuls method.	Control cells cultured in the same conditions and containing DPL at the desired concentration. TNF-α as positive control for the FITC immunoassay (ICAM-1 expression)
		Fizesan et al., 2018	Iuliu Hațieganu University of Medicine and Pharmacy (Romania)	3D tetraculture containing endotelial cells (2.4x105 cells/cm2), A549 (1.2x105 cells/cm2), THP-1 (1x106 cells) and HMC-1 (0.5x106 cells) with 75% HEPES-buffered DMEM, 15% RPMI 1640 and 10% IMDM, on BD Falcon cell culture inserts	Tetraculture of A549 cell line, endothelial cell line (Ea.hy 926), monocyte cell line (THP-1) and mast cell line (HMC-1)	Endothelial cells were seeded first on inverted inserts and left to attach for 4 h to the membrane. Then A549 cells were seeded in the apical compartment and volume of medium adjusted. Seeded cells were left for another 3 days to reach confluence, and medium replaced with co-culture medium in both compartments. Finally, THP-1 cells were differentiated during 24 h incubation with PMA, and seeded i…	Three biological replicates and three technical replicates	Diesel Exhaust Particulate Matter (DEP)	Vitrocell™ 6/3 CF stainless module with three exposure chambers, where three cell culture inserts can be placed. Powder fed dry-aerosol generator RGB 1000 PALAS used to generate the aerosol from DEP (SRM 2975, NIST). Rotating steel brush operating at 1200 rpm and mobile piston pushing the block of DEPM at 30 mm/h. Sterile filtered ambient air flow set at 1.5 m3/h and aerosol delivered to the cell…	2.5, 5, 10, 20 min.	1.75, 3.4 and 5 µg/cm2	Cytotoxicity, cellular inflammation and oxidative stress	Cytotoxicity: Lactate dehydrogenase asssay performed by commercially available LDH detection kit CytoTox 96® Non-Radioactive. Cellular inflammation: Pro-inflammatory effects investigated by quantification of IL-6 and IL-8 at 12 and 24 h post-exposure using ELISA assay kits. Antioxidant response after DEP exposure based on the release of heme oxygenase-1 (HMOX-1) measured at 12 and 24 h post-expos…	Cytotoxicity: No significant increase in the release of LDH observed at 12 and 24 h after exposure at the lowest exposure concentration. However, a small but statistically significant and time-related increase in LDH release was observed for the intermediate and the highest concentrations. The expression of apoptosis-associated gene CASP7 in the apical compartment was significantly increased at 1…	ANOVA test followed by Tukey posthoc test on normally distributed data. Statistically significant differences if p < 0.05	Cell cultures exposed to clean air without DEP as negative controls
		Volckens et al., 2009	Colorado State University (USA)	NHBE cells cultured with BEGM on collagen-coated inserts with porous membranes	Normal Human Bronchial Epithelial cells (NHBE)	Cells cultured in plastic Petri dishes, passaged three times and seeded onto porous membranes for direct-air exposures (ALI exposure) or 12-well Petri dishes for indirect liquid exposure. After reaching confluence, retinoic acid was added to direct-air culture to promote differentiation. At 72 h apical medium was removed to create the ALI, and both cultures mantained for three days before exposur…	Three different donors and two replicates of each donor	PMcoarse	The direct-air exposure model is an improved version of the Electrostatic Aerosol In vitro Exposure System (EAVES). The total flow rate is 4 L/min (5% CO2), and aerosol is heated to 37 oC and humidified to 85% RH. The system contains a repeller plate that forces particles directly onto cells by applying a positive electric field. For indirect liquid exposure, PM was collected onto polyurethane fo…	3 h	7, 12.5, 25 and 65 µg/cm2 for indirect-liquid exposure 2 µg/cm2 for direct-air exposure	Cytotoxicity and cellular inflammation	Cytotoxicity: Time-dependent release of lactate dehydrogenase (LDH) measured by CytoTox 96 LDH detection kit for cells exposed to particle-free air with EAVES system. Cellular inflammation: Levels of mRNA measured 1 h post-exposure for HMOX-1, COX-2 and IL-8 by RT-PCR. Total RNA isolated by RNeasy Mini Kit and quantified by spectrophotometry (260/280 nm) using an Applied Biosystems 7500 Real-Time…	Cytotoxicity: For 3-day ALI cultures, slightly higher levels of LDH release are observed at 0.5 and 3 h, but not significantly different from control cultures (t test, p > 0.2). The 21-day cultures show no differences between exposures and controls. Cellular inflammation: A dose-response is observed for cells exposed using the indirect-liquid method, with significant increases in gene expression …	Box-whisker plots of mRNA expression profiles (ratio of exposure to control). Stastistical difference in LDH release between incubator controls and cells exposed to particle-free air by Student's t-test.	Non-exposed incubator controls (basal levels of LDH). Control cells exposed to filtered, ambient air with the EAVES chamber at the same operating conditions.
		Kaur et al., 2022	University of Utah (USA)	Co-culture of A549 (5.72 x 104 cells/cm2) and differentiated THP-1 (11.4 x 103 cells/cm2) seeded onto collagen-coated inserts with DMEM	A549 human alveolar epithelial cells and differentiated THP-1 human macrophages	THP-1 cells were mantained in RPMI 1640, A549 cells mantained in DMEM, and both cell cultures incubated at 37 oC in 5% CO2. THP-1 were differentiated into pulmonary macrophage-like cells using PMA, washed with PBS and resuspended In DMEM. Then, THP-1 were seeded onto A549 cells in a co-culture in DMEM. Apical media was removed 40 h after seeding, and cells were exposed to the aerosol or suspensio…	Three replicates for all experiments, except for ALI exposure at 4 μg/cm2 (duplicate). Two or three inserts for each dose and control in submerged and pseudo-ALI exposures, and four inserts in ALI exposure.	Particles from the combustion of a surrogate of jet-fuel (n-octane, n-hexadecane, n-dodecane, xylene, tetralin and decalin)	CelTox sampler: A system that uses an oscillating electrostatic field to deposit particles onto cells. The exposure chamber is heated at 37 oC, and contains a humidifier and a fan that circulates the hot air. The airflow is parallel to the inserts, and therefore particle deposition occurs through electrostatic precipitation. For ALI exposure, particles were diluted with particle-free air and pass…	0.5 or 1 h	2 or 4 µg/cm2 for ALI exposure 6 and 2 µg/cm2 for pseudo-ALI exposure (from 252 and 84 µg/mL of suspension, respectively) 6 and 2 µg/cm2 for submerged exposure (from 50.4 and 16.8 µg/mL of suspension, respectively)	Cell viability, cellular inflammation and oxidative stress	Cell viability: Determined using Cell Counting Kit-8 (CCK-8) assay kits and measured for absorbance at 450 nm with a plate reader. Results expressed as percentage of viability relative to the negative control. Cellular inflammation: Presence of TNFα in basolateral media (ALI and pseudo-ALI) or the mixture of apical and basolateral media (submerged) measured by ELISA assays. Oxidative stress: RT-q…	Cell viability: Cells exhibited more than 95% viability for the maximum dose tested, which was 6 µg/cm2 for submerged and pseudo-ALI and 4 µg/cm2 for ALI. Cellular inflammation: An increase in the secretion of TNFα compared to the control was observed after exposure to combustion particles for any of the exposure methods tested. Comparing ALI and submerged exposure methods, the fold increase was …	One-way ANOVA and Tukey's post-hoc test at significant levels of p < 0.01, p < 0.05	Cells exposed to particle-free air as ALI control. DMEM without FBS (100 µL and 500 µL) as controls for pseudo-ALI exposure and submerged exposure, respectively.
		Künzi et al., 2015	University of Bern (Switzerland)	Normal HBE, Distressed HBE, CF HBE or BEAS-2B cells cultured with supplemented DMEM on microporous 24-mm inserts coated with type IV collagen	Human bronchial epithelial cells (HBE), human bronchial epithelial cells from patients with cystic fibrosis (CF HBE) and proliferating human bronchial epithelial cell line (BEAS-2B)	Normal HBE cells were grown and differentiated at the ALI, basal medium was changed daily and mucus removed by washing with DPBS every other day. Cell differentiation was assessed by the presence of visible mucus secretion and beating cilia, typically after 21 days. Distressed HBE cell culture was obtained by treatment of normal HBE with ciprofloxacin for 4 days at the beginning of differentiatio…	Three biological replicates	Aerosol of atmospherically-aged gasoline exhaust particles from a Euro 5 gasoline light duty vehicle	Gasoline exhaust was diluted by a factor of 12, and then transferred to the chamber by heating injection lines. After around 4 h of photochemical ageing, secondary organic aerosol (SOA) was sampled and introduced at 50 mL/min in the aerosol deposition chamber. Before deposition on respiratory cell cultures, aerosol flow was conditioned to 37 oC and >90% RH	2 h	20, 100, 500 or 1000 µg/m3 (Multiple Path Particle Dosimetry Model approximation)	Cytotoxicity and cellular inflammation	Cytotoxicity: Quantification of the release of LDH from the cytosol of damaged cells by cytotoxicity detection kit. Apical release of LDH was normalized to maximal releasable LDH. Cytotoxicity was assessed 24 h after aerosol exposure. Cellular inflammation: Assessment of the release of IL-6, IL-8, MCP-1 into the basal media 24 h after aerosol exposure, using a Bio-Plex bead-based suspension array…	Cytotoxicity: Increased in all cell models compared to particle-free air exposure, and a significant (p < 0.05) correlation with particle dose was observed in all models except in cystic fibrosis epithelia. Cellular inflammation: The release of both IL-6 and IL-8 decreased significantly in BEAS-2B cells (p < 0.05), and release of IL-6 also decreased significantly in CF HBE cells. However, no stat…	Raw Y data were replaced with their log-transformed values for statistical analyses. Mann-Whitney U tests were performed with stratification for different days and treatments. Statistically significant data if p < 0.05	Control cultures exposed to particle-free smog chamber air
		Klein et al., 2017	Luxembourg Institute of Science and Technology (Luxembourg)	3D tetraculture containing Ea.hy 926 (2.4x105 cells/cm2) and A549 (1.2x105 cells/cm2), both grown with DMEM, THP-1 (2.4x105 cells grown with RPMI 1640) and HMC-1 (1.2x105 cells grown with IMDM) on BD Falcon cell culture inserts for 6-well plates	Tetraculture of A549 cell line, endothelial cell line (Ea.hy 926), monocyte cell line (THP-1) and mast cell line (HMC-1)	Endothelial cells were seeded first on inverted inserts, and then A549 were seeded inside the transwell. The co-culture was grown for 4 days at 37 oC and 5%, and after that time THP-1 and HMC-1 cells wete added. After attachment for 4 h, the medium was removed and the tetraculture cutivated for 24 h before exposure.	Three to four independent experiments	Diesel Exhaust Particulate Matter (DEP, SRM 2975, NIST)	Vitrocell™ 6/3 CF stainless module with three exposure chambers, holding one separate insert each. Powder fed dry-aerosol generator RGB 1000 PALAS was used to generate the aerosol with rotating steel brush operating at 1200 rpm and mobile piston pushing the block of DEP at 30 mm/h.	1 min 8 s for 0.04 µg/cm2 2 min 17 s for 0.08 µg/cm2 6 min 52 s for 0.24 µg/cm2	0.04, 0.08 and 0.24 µg/cm2	Cell viability, cellular inflammation and oxidative stress	Cell viability: Resazurin metabolism assay. Fluorescence reading with multi-mode microplate reader. Viability was evaluated at 6, 24 and 48 h after exposure. Results are expressed as relative viability compared to control cells. Cellular inflammation and oxidative stress: Cytokine measurements of second messengers with V-PLEX Human Cytokine 30-Plex Kit, and sample analysis performed with MESO Qui…	Cell viability: No statistically significant changes in cell viability compared to control cells were observed after exposure to DEP at any of the time-points. Cellular inflammation and oxidative stress: As general stress marker, the expression of HSP70 showed significant increases at 24 and 48 h after exposure to 0.08 µg/cm2 of DEP compared to control unexposed cells. Cells exposed to 0.24 µg/cm…	Statistical comparison of the means by ANOVA followed by Tukey posthoc test in SPSS v19. Statistically significant differences if p < 0.05	Tetracultures kept in the aerosol exposure chamber for the same time but with no particles as negative control
		Offer et al., 2022	Helmholtz Zentrum München and University of Rostock (Germany)	3.8 x 104 A549 cells/cm2 and 0.21 x 104 EA.hy926 cells/cm2 seeded on 24-mm transwell inserts with serum-free DMEM/F-12	A549 human alveolar epithelial cells and Ea.hy926 hybrid human endothelial cells	Cells were cultured in high-glucose DMEM/F-12 supplemented with FBS and antibiotics in an incubator at 37 oC and 5% CO2. Mono- (A549 cells only) and co-culture experiments were performed. Apical side was removed 48 h after initial seeding, and fresh culture medium added in the basal compartment. On day 5, cells were exposed for 4 h to conditioned and differently diluted aerosols.	Cell viability assay: 4 independent exposures and 1 technical replicate Cell damage assay: 4 independent exposures and 4 (monoculture) or 2 (coculture) technical replicates Oxidative stress: 3 independent exposures and 1 technical replicate Comet assay: 3 independent exposures and 2 technical replicates ELISA assay: 4 independent exposures and 1 technical replicate Angiogenesis assay: 3 independe…	Aerosol from generated from Soot Particles (SP), and SPs together with Secondary Organic Aerosol from naphtalene (SOANAP-SP) and β-pinene (SOAβPIN-SP)	Two Vitrocell custom-made exposure systems were used to expose cells at different dilutions of aerosols. A size-selective impactor was used to exclude particles >PM10. Both systems contained tree modules that enabled the exposure of six inserts per module, and aerosol flow rate was set at 100 mL/min	4 h	1000 μg/m3 SP 1000 μg/m3 SP + 4000 μg/m3 naphtalene (undiluted, 1:3 dilution, 1:10 or 1:30) 1000 μg/m3 SP + 4000 μg/m3 β-pinene (undiluted, 1:3 dilution, 1:10 or 1:30)	Cell viability, cytotoxicity, oxidative stress, genotoxicity, and cellular inflammation	Cell viability: Quantification of metabolically active cells by measuring fluorescence at 570 nm after the addition of 10% PrestoBlue HS Cell Viability Reagent. Results presented as % of viability compared with incubator control. Cytotoxicity: LDH assay performed by measuring absorbance at 493 nm with the Cyototoxicity Detection KitPLUS. Results in microunits per milliliter calculated from standa…	Cell viability: Exposure to SP alone or SOAβPIN-SP did not significantly decrease cell viability, but cells exposed to SOANAP-SP had lower cell viability, which was significant for undiluted aerosol (40% viability, p < 0.0001). Moreover, cells exposed to SOANAP-SP showed significantly lower viability than those exposed to SOAβPIN-SP (p = 0.0008). Cytotoxicity: Significant concentration-dependent …	Differences between groups analyzed using ANOVA with Welch-Satterthwaite approximation for unequal variances. Bonferroni post-hoc test was conducted for all significant ANOVA results. All data analyzed with R. Statistically significant if p < 0.05	Incubator control cell cultures with clean air. Cell culture medium as blank for cytotoxicity measurements. Cells exposed to hydrogen peroxide as positive control for comet assay.
		Steiner et al., 2013	University of Fribourg (Switzerland)	Human bronchial epithelial cells (16HBE14o, 106 cells/insert), monocyte-derived macrophages (MDMs, 5x104 macrophages/insert), and monocyte-derived dendritic cells (MDDCs, 25x104 dendritic cells/insert) co-cultured with supplemented RPMI 1640 on 6-well plate inserts with PET membranes	Human bronchial epithelial cells (16HBE14o), monocyte-derived macrophages (MDMs) and monocyte-derived dendritic cells (MDDCs)	Human bronchial epithelial cells were cultured with supplemented minimum essential medium (MEM) at 37 oC and 5% CO2 humidified atmosphere. These cells were seeded on inserts 6 days before co-culture and grown submerged with medium change performed after 3 days. On the other hand, macrophages and dendritic cells were obtained in 5 days by differentiation of monocytes kept in supplemented RPMI 1640…	Ten biological replicates for unfiltered exhaust exposure and 6 for filtered exhaust, except for gene expression assessment (3 replicates)	Diesel Exhaust Particles (DEP)	Diesel exhaust was sampled at the tailpipe of an Opel Astra X20DTL, and ten-fold diluted with filtered ambient air. Diluted diesel exhausts were introduced in exposure chambers (4 L) at a constant flow rate of 2 L/min. These chambers were mantained at 37 oC, 5% CO2 and 80% RH during the whole time of exposure.	2 h or 6 h	1.7 x 107 ± 9.4 x 106 DEP/cm2 for 2 h and 7.4 x 107 ± 1.9 x 107 DEP/cm2 for 6 h	Cytotoxicity, oxidative stress and cellular inflammation	Cytotoxicity: Quantification of the release of LDH into the culture medium by LDH detection kit. Relative expression levels of CASP7 and FAS were determined by real-time RT-PCR using Fast SYBR Green master mix. Oxidative stress: Quantification of the total amount of reduced glutathione (GSH) by the glutathione assay kit. The detected concentrations were reported relative to the concentrations of …	Cytotoxicity: No statistically significant differences between filtered air and DEP exposures were found for extracellular LDH activity. Very low expression levels of CASP7 and FAS were reported, indicating absence of a pro-apoptotic effect. Oxidative stress: After diesel exhaust exposure, statistically significant changes in total reduced GSH were observed for both filtered and unfiltered exhaus…	Statistical evaluation of the results with inference by eye and interpretation of confidence intervals following the procedure described by Cumming and Finch (2005) . Statistically significant if p < 0.05	Cells exposed to filtered air as reference control. Unexposed control cells kept at the incubator during exposure and post-incubation.
		Lan et al., 2021	National University of Singapore (Singapore)	8 x 104 SAECs seeded on transwell inserts for 12-well culture plates and mantained with S-ALI™/PneumaCult ™-ALI Differentiation media	Small Airway Epithelial Cells (SAECs)	Cells were cultured with Small Airway Epithelial Cell Growth Media (SAGM) and seeded on inserts for four days. Then SAGM in the basal chamber was replaced with ALI differentiation media, and mantained for 28 days before exposure to PM2.5 surrogates. Both submerged SAECs and differentiated S-ALI cells were tested to assess the effect of cell differentiation.	Three replicates for cell viability, inflammation, transcriptomic analysis and caspase-3 activity	PM2.5 surrogates representing an urban environment	Cells exposed in vitro to a suspension of 500 µL of PM2.5 surrogates.	24 h	7, 15 and 30 µg/m3 (calculated from in vitro doses of 11, 22 and 45 µg/cm2, respectively)	Cell viability and cytotoxicity, genotoxicity and cellular inflammation	Cell viability and cytotoxicity: Trypan Blue Exclusion Assay to assess cell viability as the percentage of viable cell count (counted manually with a hemocytometer) in total cell count. Caspase-3 colorimetric assay for enzyme activity in S-ALI cells related with apoptosis. Gene expression: Transcriptomic analysis performed with Affymetric Clariom™ S Human Array by isolation of RNA from biological…	Cell viability and cyototoxicity: Both submerged and ALI cultures showed concentration-dependent decreases in cell viability after 24-h exposure to PM2.5 surrogates, which were significant for 30 µg/m3 (p < 0.05). In fact, submerged SAECs showed lower viability than S-ALI due to the higher extent of particle internalization by undifferentiated cells. On the other hand, Caspase-3 activity was sign…	Differentially expressed genes in transcriptomic analysis identified by one-way ANOVA. Cell viability data analyzed by one-way ANOVA and Tukey's post-hoc test. Cytokine array and caspase-3 assay data analyzed with unpaired t-test. Statistically significant data if p < 0.05	Sample Dilution Buffer and Antigen Standard Cocktail as negative and positive controls, respectively, for ELISA assays.
		Leni et al., 2020	University of Bern (Switzerland)	NR	Human bronchial epithelial cells (HBE) and human bronchial epithelial cells from patients with cystic fibrosis (CF HBE)	HBE were isolated from two normal lungs and a cystic fibrosis lung from donors. Cells were collected from proximal conducting airways according to approved protocols (see Fulcher et al. 2005 and Kim et al. 2020) and cultured at the ALI for full differentiation.	Three independent experiments with triplicate cultures	PM10 and PM2.5 collected from urban or rural sites in Switzerland during winter and summer	PM10 and PM2.5 were collected onto quartz fibre filters, and PM quantity determined gravimetrically before and after exposure at 50% RH and 20 oC. Before cell exposure, filters were placed in sterile tubes containing ultrapure water and samples homogenized and filtered, so that the final extraction solution was representative of the ambient composition. Then, cells were exposed to the water-solub…	4 h	0.9–2.5 and 8.8–25.4 μg/cm2 of cell culture area for low and high PM doses, respectively	Cytotoxicity, cellular inflammation, oxidative stress and oxidative potential (OP)	Cytotoxicity: Quantification of the release of cytosolic LDH. Apical washes were collected 4 h and 24 h post exposure and analyzed by cytotoxicity detection kitPLUS. Expressed as percentage of maximum LDH release (unexposed HBE cells). Cellular inflammation: Assessment of the release of IL-6 and IL-8 into the basal media 24 h after PM exposure, using a Bio-Plex bead-based suspension array system …	Cytotoxicity: A significant dose-dependent increase of cytotoxicity was found after exposure, reflected by enhanced levels of LDH of average 2.2-fold in normal (p = 0.0395) and 4.6-fold in CF HBE (p = 0.0289) cells compared to field blank controls. Moreover, a positive linear correlation between cytotoxicity and deposited dose was found (R2 = 0.4011 and 0.3148 for normal and CF HBE cells, respect…	Statistical analysis performed using GraphPad Prism 7. Comparison of mean values for cytotoxicity and inflammatory mediators with one-way ANOVA followed by Dunnett's t test or Bonferroni test. Correlation between IL release and OP assessed by non-parametric Spearman correlation and Student's t test for statistical significance (p < 0.05).	Control cell cultures exposed to extracts from field blanks (non-exposed filters but treated the same way) or left untreated in the incubator. Bacterial endotoxin lipopolysaccharide from E. coli as positive control for pro-inflammatory response.
		Leni et al., 2022	University of Bern (Switzerland)	NR	Normal Human bronchial epithelial cells (NHBE)	Cells were collected from proximal conducting airways, redifferentiated, and cultured at the ALI following the procedures previously described in the literature (Künzi 2015, Schmid 2010, Künzi 2013 and Delaval 2019). Apical surfaces were washed with DPBS 2 h before exposure and 4 h after exposure. Cell analyses were performed at 24 h after exposure.	Three independent experiments with at least three HBE cultures in each one.	Aerosol generated from uncoated Soot Particles (SP), and SPs coated with Secondary Organic Matter (SOM) from α-pinene and mesitylene	Soot particles were generated with a miniCAST 5201 Type BC combustion generator working under fuel lean conditions to maximize elemental carbon fraction. The aerosol was dried and diluted with particle-free air. A smog chamber was used for the simulation of atmospheric ageing of aerosol, and particles were mixed with gas phase α-pinene or mesitylene, as surrogates for biogenic or anthropogenic SO…	1 h	62 and 64 μg/m3 of 90 nm SP 116, 173 and 279 μg/m3 of 90 nm SP coated with α-pinene 73, 154 and 192 μg/m3 of 90 nm SP coated with mesitylene 9 and 12 μg/m3 of 30 nm SP 26, 44 and 66 μg/m3 of 30 nm SP coated with α-pinene 17, 25 and 38 μg/m3 of 30 nm SP coated with mesitylene (Equivalent ambient mass concentrations of 1 week exposure determined by the model of Miller et al.)	Cytotoxicity and cellular inflammation	Cytotoxicity: LDH assay from cells exposed to either aerosol or particle-free air. Cellular inflammation: Quantification of the release of 102 cytokines and chemokines from cells by high throughput screening using Human XL Cytokine Array, including some of the most common like ICAM-1, IL-8, MCP-1 and GM-CSF.	Cytotoxicity: Both uncoated and coated SPs increased LDH release in HBE cells compared to the incubator control, and there was hardly any increase in cells exposed to particle-free air, indicating negligible effects of the gas phase components of the aerosols. Moreover, there was no statistically significant difference in cytotoxicity between incubator control and particle-free air. A general inc…	Brown-Forsythe normality test (α=0.05)Multiple comparison one-way ANOVA. Bonferroni's multiple comparison test with **p < 0.005, ***p < 0.0005 and ****p < 0.0001. Tukey's multiple comparisons test with *p < 0.05, **p < 0.01	Cells exposed to particle-free air containing the gas phases of the synthetic aerosols. Untreated cells as negative control.
		Bitterle et al., 2006	GSF National Research Center for Environment and Health (Munich, Germany)	2 x 106 cells cultured with supplemented DMEM-F12 on Anodisc membranes (47 mm, 0.2 µm pore size)	A549 human alveolar type II epithelial cells	Cells were cultured with supplemented DMEM-F12 (10% FCS, penicillin and stretomycin) in a humidified atmosphere (5% CO2 at 37 oC). Then, ALI cultures were created and medium exchanged every 3-4 days. Monolayer formation was optimal after 10 days, while multilayer formation was still incomplete. Confluency of cell layer and membrane homogeneity were confirmed before exposure, and membranes with in…	n= 13 for cell viability n= 15 for clean air exposure n= 6 for qPCR of IL-8 and IL-6 n= 4-6 for qPCR of HMOX1	Aerosol generated from ultrafine carbonaceous particles (C-ufp)	Aerosol was generated with a spark discharge generator (GFG 1000, PALAS) operating at a flow rate of 6 L/min. Cells were exposed to the aerosol in a MINUCELL system at a volume flow of 250 mL/min. Three exposure units (membrane dishes of 47 mm containing the cells) were connected in parallel to identical aerosol concentrations and medium supply.	6 h	Low: 44 ± 4 ng/cm2 Mid: 87 ± 23 ng/cm2 High: 230 ± 70 ng/cm2	Cell viability, cellular inflammation and oxidative stress	Cell viability: Photometric measurement of formazan formation by WST-1 proliferation assay. Cellular inflammation and oxidative stress: The measurement of IL-6, IL-8 and HMOX1 was performed by RT-PCR. Total RNA was extracted with Tri-Reagent and qPCR performed with LightCycler using the SYBR Green.	Cell viability: A viability of 93.7 ± 9.1 % was determined after 6 h exposure to clean air, and 94.9 ± 9.5 % after 6 h of low, mid and high dose aerosol exposure. Cellular inflammation and oxidative stress: After 6 h exposure at the ALI with clean air, a 2- to 3-fold significant increase of IL-8 and IL-6 mRNA was found (p ≤ 0.01). Activation by TNF did not produce any significant change in the ex…	Student's t test	Cells exposed to clean air by filtration of the aerosol using a PALL filter (>99.9 % particles removed). Submerged untreated cell culture as control for cell viability
		Gasser et al., 2009	University of Bern (Switzerland)	0.5 x 106 cells/mL cultured with RPMI 1640 on BD Falcon cell culture inserts (4.2 cm2, 3 µm pore size, high pore density PET membranes), and placed in 6-well plates	A549 human alveolar epithelial cells	Cells were mantained in RPMI 1640 with 25mM HEPES, supplemented with 1% glutamine, 1% penicillin/streptomycin and 10% FCS. After seeding on inserts, medium was changed twice a week, and cultures submerged for 7 days to reach confluency. Then, apical medium was removed and basal medium left as the only nutrient supply. Cells were exposed to air at the ALI for 1 day before carrying out the particle…	Cytotoxicity: 3 individual experiments and 2 measurements of each supernatant Cellular inflammation: 2 experiments for "full stop 4x" and "no stup run", and 4 for all the other conditions. Oxidative stress: 2 experiments for "full stop 4x" and 4 for all the other conditions.	Brake wear particulate matter	The exposure box was placed around the car axle and the brake of a Renault Laguna 2.0 by removing one front wheel. An air-cooling system and a heated water bath were installed in the box to keep conditions of 37 oC and RH 40-80%. The culture plates were placed in the water bath, and cover removed to start the braking process with two different braking behaviours ("normal" and "full stop").	Culture plates left uncovered for 10 extra minutes, taken out of the exposure box and incubated for 24 h	No stop run: 1760 ± 1000 µg/m3 Normal deceleration: 2220 ± 300 µg/m3 Full stop 4x: 2280 ± 509 µg/m3 Full stop 8x: 4730 ± 526 µg/m3	Cytotoxicity, cellular inflammation and oxidative stress	Cytotoxicity: Lactate dehydrogenase assay (LDH assay) using LDH cytotoxicity detection kitPLUS. Cellular inflammation: Quantification of IL-8 by ELISA assay using DuoSet ELISA Development kit. Colour development stopped after 20 minutes, and absorbance read at 450 nm with an ELISA reader. Oxidative stress: ROS detected by DCF assay using Image-iT™ LIVE Green ROS Detection Kit. A carboxy-H2DCFDA s…	Cytotoxicity: No significant differences were observed between incubator controls and particle-exposed cells. Cellular inflammation: Slightly higher IL-8 levels were observed for "full stop 8x" braking behaviour, relative to negative control (0.6 ng/mL), but no statistical significance was reported. A statistically significant correlation was found between measured carbons (EC and OC) and IL-8 co…	Microsoft Excel 2000, SPSS 15.0 and SigmaStat 3.5 used for statistical analyses. Kruskall-Wallis test to study the influence of the different types of braking and exposition. In case of significance, this was followed by Tamhane 2 post-hoc test or Bonferroni t-test. The Spearman correlation coeficient was also estimated to study correlations between the different factors.	Rotation without deceleration as control for the comparison of braking behaviours. Cells incubated at the ALI for 24 h as negative control. TNF-α as positive control for ELISA assay. Tert-butyl hydroperoxide as positive control for ROS assay.
		Barosova et al., 2018	University of Fribourg (Switzerland)	Co-culture of A549 (9.713 x 105 ± 1.497 x 105 cells/cm2) in RPMI 1640, primary human blood monocyte derived macrophages (0.230 x 105 ± 0.045 x 105 MDMs/cm2) and dendritic cells (0.411 x 105 ± 0.077 x 105 MDDCs/cm2) seeded onto BD Falcon cell culture inserts for 6-well or 12-well plates (PET membrane, 3 µm diameter pore size and 4.2 cm2 growth area)	A549, MDMs and MDDCs	A549 cells were cultured in supplemented RPMI 1640 (10% FBS, 1% penicillin/streptomycin and 1% L-Glutamine) at 37 oC and 5% CO2. These cells were grown for 5 days under submerged conditions, and monocytes cultured for 7 days prior to the co-culture. After 24 h under submerged conditions for the co-culture, the ALI conditions were established and cells exposed for 24 h to air before exposure.	Three independent experiments for all the endpoints	Brake wear particulate matter	An environmental chamber simulating urban driving was used, containing a front wheel with a disc and caliper and a wind tunnel to generate the airflow. Non-airborne wear debris was collected from the surface of a plastic bin placed in the chamber, and the aerosol sampling system NANO-ID SELECT was used for particle collection.	24 h	12, 24 and 48 µg/cm2 (aprox.) of non-airborne samples and 3.7 µg/cm2 (aprox.) of brake wear particles with different size fractions (2-4, 1-2 and 0.25-1 µm)	Cell viability and cytotoxicity, oxidative stress and cellular inflammation	Cell viability and cytotoxicity: Incubation of cells with propidium iodide (PI) and staining of necrotic cells with Annexin V-FLUOS staining kit followed by flow cytometry. Oxidative stress: Quantification of the total amount of reduced glutathione (GSH) by the glutathione assay kit relative to the concentrations of total protein (BCA Protein Assay kit). Cellular inflammation: Quantification of T…	Cell viability and cytotoxicity: Despite the increasing tendency observed for cytotoxicity, no statistically significant changes in cell viability were found for any of the samples analyzed. Oxidative stress: No significant changes in reduced GSH were observed in any of the cell cultures. Cellular inflammation: A statistically significant increase (p < 0.05) was found in the release of IL-8 follo…	GraphPad Prism 6 Software used for the statistical analysis. One-way ANOVA followed by Dunnett's multiple comparison test performed. Statistically significant data if p < 0.05.	Untreated cells incubated at -80 oC for 1h as positive control for necrosis induction (cell viability assay). Cells exposed to t-butyl hydrogen peroxide as positive control for oxidative stress response. Basolateral treatment of co-cultures with LPS from E. Coli as positive control for cellular inflammation.
		Holder et al., 2008	University of Californa (USA)	16HBE14o cells cultured with supplemented MEM in collagen-coated transwell inserts for 6- and 24-well plates	Human bronchial epithelial cell line 16HBE14o	Cells were grown in collagen-coated cell culture dishes with MEM supplemented with 10% FBS, glutamine and antibiotics, and incubated at 37 oC and 5% CO2. For particle suspension exposure, 1 x 105 cells/cm2 were seeded onto collagen-coated cell culture dishes, and cultures for ALI exposure were seeded at the same cell density and grown submerged for two days until confluence. Cultures were supplie…	Three replicates for all the assays except for viability assessment in ALI exposure (n= 4)	DEP	A cylinder diesel engine was used as particle source. The diesel exhaust was diluted and aged in an environmental chamber for 20 minutes (Holder et al. 2007). Average temperature in the chamber during ALI exposure and RH were 20 oC and 45%.	6 h	ALI: 1 x 10-4 µg/cm2 Suspension: 0.13, 0.25, 1.88, 2.5 and 12.5 µg/cm2	Cell viability and cellular inflammation	Cell viability: MTT assay. Results of optical density (OD) at 570 nm normalized to baseline values (unexposed group for particle suspension and filtered exhaust for ALI exposure). Cellular inflammation: ELISA assay. Measurement of IL-8 release relative to cell viability.	Cell viability: For ALI exposure to filtered or whole exhaust, viability decreased to around 75% of unexposed cells (96% baseline normalized cell viability) in both cases. Regarding particle suspension exposure, cell viabilites of 1.65 ± 0.05 (98%), 1.65 ± 0.04 (98%), 1.59 ± 0.03 (94%), 1.46 ± 0.03 (86%, p < 0.05) and 1.45 ± 0.06 OD (86%, p < 0.05) were reported for 0.13, 0.25, 1.88, 2.5 and 12.5…	Statistically significant data if p < 0.05.	Unexposed cells kept at the incubator as control group during the exposure
		Ji et al., 2018	Institute of Environmental Medicine (Sweden)	1 x 105 PBECs/cm2 cultured with PneumaCult™-Ex medium on transwell inserts in 12-well plates. Cocultured with THP-1 derived macrophages (MQ).	Primary bronchial epithelial cells (PBEC) and human monocyte cell line THP-1.	PBECs were obtained from healthy bronchial tissues of 10 donors and cultured under standard conditions using PneumaCult™-Ex medium supplemented with hydrocortisone and penicillin streptomycin antibiotics. Medium replaced every second day and exchanged for PneumaCult™-ALI mantainance medium at confluence. After 3 weeks, 1.5 x 106 cells/insert in a well differentiated state were counted. THP-1 cell…	Three replicates for each time point	DEP	Diesel exhaust particles were obtained from a three cylinder tractor engine. Diluted exhaust was passed through an electrostatic filter at 1600 kg/h. This allowed the precipitation of DEP soot on the filter, which was stored at -20 oC. Cells were exposed to aerosolized DEP using the XposeALI system, consisting of a main holding chamber connected to three exposure branches in which cultures were e…	3 min	12.7 µg/cm2	Cell viability and cyotoxicity, cellular inflammation and oxidative stress	Cell viability and cytotoxicity: Trypan blue assay to assess viability using a conventional light microscope. Viability over 95% was accepted. LDH assay, quantification of LDH release by measurement of absorbance at 490 nm. Annexin V assay via fluorescence automated cell sorting (FACS) to detect apoptotic cells. Cellular inflammation: ELISA assay. Measurement of IL-6 and CXCL-8 release in basal m…	Cell viability and cytotoxicity: No difference was observed in any of the assays before and after exposure to DEP, and therefore none of the doses used in this study were cytotoxic. Cellular inflammation: A significant increase in the secretion of IL-8 after exposure to DEP was found in PBEC-ALI culture. Both IL-6 and IL-8 secretions were significantly increased in PBEC-ALI/MQ compared to PBEC-AL…	Data analyzed with STATISTICA9 software. Wilcoxon signed rank t test for comparisons between groups. Statistically significant if p < 0.05.	Cells exposed to clean air as sham exposure. LPS and H2O2 as positive controls to induce inflammation and oxidative stress, respectively.
		Iwanaga et al., 2013	University of Californa (USA)	1 x 105 AECs cultured with BEGM on polyester membrane transwell inserts in 12-well plates.	Primary airway epithelial cells (AECs) from healthy and atopic asthmatic children between 6 and 18 years.	AECs were collected from bronchoscopic cyotology brush of the patients, and seeded in T-25 culture flasks with supplemented BEGM. Medium was changed every 2 days until confluence, and cells mantained at 37 oC and 5% CO2	Three replicates	Urban particulate matter (UPM)	A suspension of UPM in PBS was prepared from SRM 1648a, added to the apical cell surface and incubated for 4 days.	4-day incubation	100 µL of 1 mg/mL UPM suspension	Cellular inflammation and genotoxicity	VEGF and TGF-β2 protein concentrations measured in duplicates by ELISA assay. Isolation and purification of RNA from triplicates of each exposure condition, and RT-qPCR reactions run in triplicate for the quantification of MUC5AC and IL-8 expression, using GADPH as reference gene.	Higher baseline concentrations of VEGF (p = 0.03) and TGF-β2 (p = 0.19 ) were found in asthmatic cell cultures compared to healthy cultures. An increase of 530 pg/mL VEGF (p = 0.002) was observed at 48 h after exposure to UPM in asthmatic cell cultures, and 417 pg/mL for healthy cultures (p = 0.01). However, increases of 332 pg/mL (p = 0.0001) in asthmatic cell cultures and 372 pg/mL (p = 0.009) …	Data analysis with GraphPad Prism 6. One-sample t test and two-sample t test with unequal variances for group comparisons. Statistically significant if p < 0.05.	Exposure to PBS as negative control
		Sotty et al., 2019	University of Lille (France)	200000 cells/cm2 cultured with BEGM on collagen coated Transwell® inserts (polyester membrane, 0.4 µm pore size) in 6-well plates	Normal Human Bronchial Epithelial cells (NHBE), asthma- and COPD-Diseased Human Bronchial Epithelial cells (DHBE)	Cells were grown in flasks with BEGM supplemented with 1% (v/v) penicillin/streptomycin. Cells were seeded on inserts and when they reached confluence ALI conditions were established using B-ALI differentiation medium.	Four healthy donors, 4 asthma-diseased donors and 4 COPD-diseased donors	Fine particles (FP) and quasi-ultrafine particles (UFP)	Particle samples were suspended in HBSS with 1% amphotericin-B. Cells were assigned into five exposure groups: control group, FP acute exposure, FP repeated exposure, UFP acute exposure and UFP repeated exposure.	FP acute exposure: once for 6 h FP repeated exposure: 3x6 h with 18h intervals UFP acute exposure: once for 6 h UFP repeated exposure: 3x6 h with 18h intervals	5 µg/cm2	Cytotoxicity, cellular inflammation and genotoxicity	Cytotoxicity: Determination of intracellular ATP using CellTiter-Glo® Luminiscent Cell Viability and G6PD activities using Vybrant Cytotoxicity Assay Kit. Cellular inflammation: Quantification of TNFα, IL-1β, IL-6, IL-8, GM-CSF, MCP-1, RANTES and TGFα using MILLIPLEX® MAP Human Cytokine/Chemokine Multiplex Assay. Genotoxicity: RNA was extracted using AllPrep® DNA/RNA/miRNA Universal Kit, and afte…	Cytotoxicity: Acute exposure to FP did not produce any alteration in ATP concentrations, but UFP slightly reduced them and reached significance for COPD-DHBE cells (p < 0.05). After repeated exposure, both types of particles reduced ATP concentrations significantly in NHBE and asthma-DHBE cells, but only UFP produced a significant alteration in COPD-DHBE cells. No change in G6PD activity in cultu…	Data analyzed using GraphPad Prism 7.0. Kruskall-Wallis test with post-hoc Dunn's test for multiple comparisons between groups with different conditions. Significant results if p < 0.05.	Cells exposed to HBSS with 1% amphotericin-B as negative control group. Culture medium as negative control and Triton X-100 2% (v/v) as positive control for cytotoxicity
		He et al., 2020	National Institute for Public Health and the Environment (Netherlands)	5 x 105 cells cultured with MEM on 12 mm inserts (1.12 cm2 polyester membrane, 3 µm pore size) in 12-well plates	Human lung adenocarcinoma cells (Calu-3)	Cells were cultured in flasks with MEM and GlutaMAX, supplemented with 10% FBS, 1% penicillin-streptomycin and 1% non-essential amino acid (NEAA) solution, and placed in an incubator at 37 oC and 5% CO2. When cells reached around 80% confluence, they were trypsinized and placed in the inserts. After 7 days in submerged conditions, confluent cells were starved from apical medium supply and culture…	Two replicates	Ultrafine particles (UFP) from aviation and road traffic emissions	VITROCELL® exposure system was used to produce a cloud of droplets by nebulization of the particle suspensions. The exposure of each sample consisted in 3 steps: First, 3 inserts were exposed to the suspension of a blank filter extraction or other particle-free solution as exposure controls. Then, each UFP sample was tested in duplicates using 4 different exposure doses. Finally, 4 inserts contai…	24-h incubation	0.09 - 2.07 µg/cm2 (different between samples)	Cell viability, cytotoxicity and cellular inflammation	TEER: Measured by Evom2 Voltohmmeter as indicator of barrier function. Cell viability: MTS assay performed 24 h after exposure. MTS solution used as blank control, and viability expressed relative to incubator controls. Cytotoxicity: LDH assay performed using LDH cytotoxicity detection kit. Culture medium used as blank control, and LDH values corrected for the total LDH concentration measured fro…	TEER: High TEER values (> 800 Ω x cm2) were obtained before exposure, indicating well-formed membranes in Calu-3 cells, and membrane integrity was still mantained 24 h after exposure (around 600 Ω x cm2). Cell viability: Viabilities were higher than 80% for every sample 24 h after the exposure. Cytotoxicity: For most UFP samples, only the highest dose (around 1.5 µg/cm2) increased LDH release. Mo…	Benchmark dose analysis (BMD) carried out with PROAST 65.2 to establish a dose-response relationship for each sample. This method increases the reliability of the outcomes while allowing for comparison of the toxicity of the samples, since it gives a confidence interval for each benchmark dose.	MTS solution as blank control for cell viability. Cells lysed with Triton X-100 as incubator control for cytotoxicity. LPS as positive control for cellular inflammation
		Turner et al., 2015	University of Colorado (USA)	Submerged culture of A549 in Ham's F-12 and GMD-1 in RPMI 1640	Human alveolar type II epithelial adenocarcinoma cells (A549) and human monocyte cell line GMD-1	A549 cells cultured at 37 oC and 5% CO2 in Ham's F-12 containing 10% FBS and 1% penicillin, streptomycin and fungizone solution. In order to carry out all the assays and ensure continuous cell propagation, monolayers were trypsinized in the exponential growth phase (70-80% confluency) using standard protocols. GDM-1 cells were cultured in RPMI 1640 with the same nutrients described above, and cel…	Three replicates for all the experiments	DEP	For exposure to intact DEP (SRM 2975), particles and 0.5% DMSO were added to growth media, and the mixture was added to the cells after 5 minutes of sonication. As for DEP extract (SRM 1975) exposures, appropiate volumes of DEP extract in DMSO were added to the cell culture media, ensuring final DMSO content was at or below 0.5% in all samples.	24-h incubation	300, 600, 1200, 1800 and 3000 µg/mL	Cell viability and cyotoxicity, genotoxicity and oxidative stress	Cell viability and cytotoxicity: Trypan blue assay to assess viability. Annexin V assay via conjugation with FITC and PI staining to sort between necrotic and apoptotic cells. Samples were analyzed by flow cytometry. Genotoxicity: Western blotting to determine p53 expression in the exposed cells over controls. Samples were analyzed by chemiluminiscence using Image Quant LAS4000. Oxidative stress:…	Cell viability and cytotoxicity: In A549 cells, significant increases in cell death were reported after exposure to DEP extracts, but not in the case of intact DEP (no significant difference between exposed cells and controls). Both apoptotic and necrotic cell death increased significantly when compared to controls after exposure to DEP extracts. However, in the case of GMD-1 cells both types of …	Student's t test and one-way ANOVA followed by Tukey's post-hoc test if appropiate.	Untreated control of cells exposed to 0.5% DMSO. 10 µM Nutlin as positive control to induce DNA damage
		Holder et al., 2007	University of Californa (USA)	16HBE14o cells cultured with supplemented MEM in collagen-coated transwell inserts for 6- and 24-well plates	Human bronchial epithelial cell line (16HBE14o-)	Cells were grown in collagen-coated flasks with MEM supplemented with 10% FBS, glutamine and antibiotics, incubated at 37 oC and 5% CO2 until confluence, and supplied with Laboratory of Human Carcinogenesis (LHC) medium before exposure.	NR	Timed, filtered, and denuded diesel exhaust (DE)	The exhaust source was a direct injection diesel generator. An environmental chamber supplied with HEPA fitered air and a gas analyzer were connected to the incubator containing the cells. Samples were drawn to the cells at a constant flow rate from the environmental chamber	Timed DE: 1, 2 and 4 h Filtered DE: 6 h Denuded DE: 4 h	Timed DE: 7.2 ppm NOx Filtered DE: 6.3 ppm NOx Denuded DE: 5 ppm NOx Unknown particle dose	Cell viability and cellular inflammation	Cell viability: MTT assay immediately after exposure and after a specific incubation period. Cellular inflammation: ELISA assays of IL-8 release either immediately after exposure or after certain incubation time.	Cell viablility: For the filtered exposure group, an 86% viability (p < 0.01 relative to the unexposed group) was found immediately after exposure, in contrast with the 67% viability (p < 0.01) of whole exhaust exposure. Therefore, nearly half the toxicity of the whole mixture could be attributed to gases alone. Cellular inflammation: After 24 h incubation, a statistically significant increase of…	Student's t test for comparison between exposed and unexposed groups	Non exposed cells as control group
		Vaughan et al., 2019	University of Queensland (Brisbane, Australia)	50000 HBECs/insert grown with Bronchial-Air Liquid Interface medium (B-ALI) and seeded onto porous collagen-coated 6.5 mm Transwell® inserts	Human bronchial epithelial cells (HBECs) from patients with lung adenocarcinoma	A bronchial ring from lung resection of the patient was incubated for 24 h at 4 oC in dissociation mix containing pronase, MEMα and antibiotics. Epithelial cells were harvested from the bronchial ring, and expanded with Keratinocyte Serum-Free Media (KSFM) until confluence. Then, primary HBECs were grown at the ALI and mantained for 28 days before exposure. Basal media was changed 3 times/week an…	Three biological replicates and two technical replicates	Diesel (D), biodiesel (B, from transesterification of coconut oil) or triacetin (T)/biodiesel emissions	The CULTEX radial flow system (RFS®) was used, containing three chambers for simultaneous exposure. Emissions were generated from a Cummins ISBe220 diesel engine, and air flow directed to the apical module at 0.16 L/min. The basal module was filled with culture medium and heated at 37 oC with a water bath.	30 min	D100: 0.74% CO2, 29.36 ppm NOx and 790 µg/m3 PM B20: 1.09% CO2, 45.79 ppm NOx and 420 µg/m3 PM B50: 1.30% CO2, 52.71 ppm NOx and 190 µg/m3 PM B90T10: 1.02% CO2, 54.16 ppm NOx and 60 µg/m3 PM B96T4: 1.21% CO2, 65.43 ppm NOx and 110 µg/m3 PM B100: 1.11% CO2, 63.95 ppm NOx and 90 µg/m3 PM	Cell viability, cytotoxicity, cellular inflammation, oxidative stress and genotoxicity	Cell viability: Water-Soluble Tetrazolium-1 (WST-1) cell proliferation assay to assess cellular metabolism. Absorbance measured with a microplate reader at 490 nm, and viability expressed as percentage relative to the filtered air control. Cytotoxicity: LDH assay using a cytotoxicity detection kit for cell death assessment. Absorbance measured with a microplate reader at 490 nm, and percentage ce…	Cell viability and cytotoxicity: After exposure to D100, cellular metabolism significantly decreased (p = 0.002), and CASP3 mRNA expression suppressed (p < 0.0001) compared to filtered air. B20 (p = 0.018) and B50 (p= 0.0006) significantly increased cell death compared to D100 exposure. The suppression of CASP3 observed in D100 exposure was significantly attenuated in B20, B50 and B100 exposures …	Statistical analysis performed with Prism v6.0c. One-way ANOVA with Tukey's post-hoc test to assess the effects of exposure on the measured responses. Statistically significant data if p < 0.05.	Cells exposed to filtered air as negative control. Cell lysis sample as positive control for cytotoxicity.
		Bisig et al., 2018	University of Fribourg (Switzerland)	16HBE14o- (2.4 x 105 cells/cm2), MDM (1.2 x 104 cells/cm2) and MDDC (2 x 105 cells/cm2) grown in collagen-coated transwell inserts and mantained with complete RPMI	Human bronchial cells (16HBE14o-), monocyte-derived macrophages (MDM) and monocyte-derived dendritic cells (MDDC)	Human bronchial cells were grown on inserts for 5 days with complete MEM. Then MDDC were added on the bottom of the insert, as well as MDM on the top of the epithelial cell layer. Medium was changed to RPMI, and cells cultured at ALI for 24 h.	Six repetitions for each of the summer and winter air exposures (n=6)	Ambient air from Fribourg (PM10, O3, NO2, NO and NOx 30-min averages)	A mobile cell exposure system was used, which was composed of two chambers, one for the aerosol and the other one as reference control. Aerosols were vacuum-pumped through the chambers and flow rate set at 2 L/min. A heated water bath was set with 5% CO2 supply and 80-90% RH	12 h per day	Winter air: 30 μg/cm3 PM10, 28 μg/cm3 O3 and 34 μg/cm3 NO2 Summer air: 17 μg/cm3 PM10, 87 μg/cm3 O3 and 8 μg/cm3 NO2	Cytotoxicity, oxidative stress and cellular inflammation	Cytotoxicity: Measurement of extracellular LDH release with Cytotoxicity detection Kit. Oxidative stress: Assessment of HMOX1 and NQO1 genes by RT-qPCR. Cellular inflammation: Measurement of the concentrations of cytokines like IL-8, IL-1β and TNF-α by ELISA assays to confirm the results obtained from their respective gene expression analyses by RT-qPCR.	Cytotoxicity: A general tendency to higher cytotoxicity was observed for cells exposed to ambient air compared to incubator controls, as well as significantly increased LDH levels after 3 days of winter air exposure. Oxidative stress: HMOX1 and NQO1 remained unchanged after summer air exposure, even for 3 days. However, HMOX1 levels were significantly increased after 2 and 3 days of winter air ex…	Data were normalized to the filtered air controls, and analyzed by one or two-way ANOVA.	Filtered air negative controls. Three positive controls for oxidative stress and cellular inflammation assessment: Hydroquinone, IL-1β and PMA.
		Knebel et al., 2002	Fraunhofer Institute of Toxicology and Aerosol Research (Hannover, Germany)	4 x 104 cells/cm2 cultured with with supplemented RPMI 1640 onto PET track-etched membranes (pore size 0.4 µm, 1.6 x 106 pores/cm2 and 1 cm2 growth area)	Human fetal bronchial epithelial cell line (HFBE-21)	Cells were cultured in an incubator (5% CO2, 37 oC) in 75 cm2 flasks with RPMI 1640 supplemented with FCS, FeSO4, pyruvate and vitamin B12. They were allowed to grow to confluence on the membranes under their specific conditions, and were serum starved 18 h before exposure. Cell monolayers were washed twice with PBS and exposure carried out using the CULTEX system.	n = 2 in all cases except for the exhaust from idle speed with 1:100 dilution (n = 3)	Diesel exhaust (DE)	Emissions were generated using a six cylinder diesel engine (Volkswagen, 75 hp) with three different operating conditions: idle, medium speed and higher load. Then, motor exhaust was diluted and directed towards the CULTEX exposure chamber containing two cultivation modules and three membranes in paralel that are heated at 37 oC with a water-bath. A vacuum pump of 8.3 mL/membrane/min was used for…	1 h	Medium engine speed: 20 ppm HC, 50 ppm CO, 30 ppm NOx, 1.5-2 ppm CH4 and >1 x 109 particles/cm3 (aprox.) Idle speed: 30 ppm HC, 25 ppm CO, 8 ppm NOx, 3 ppm NO2, 2 ppm NO, 1.5-2 ppm CH4 and 6 x 108 particles/cm3 (aprox.) Idle speed filter: 35 ppm HC, 35 ppm CO, 8 ppm NOx, 3 ppm NO2, 2 ppm NO, 1.5-2 ppm CH4 and 1 x 103 particles/cm3 (aprox.) Idle speed 1:10: 6 ppm HC, 2 ppm CO, 1 ppm NO2, 1 ppm NO,…	Cell viability	Cell viability: Water-Soluble Tetrazolium-1 (WST-1) cell proliferation assay (absorbance measured with a microplate reader) and electronic cell counting (trypsinization followed by incubation, cell suspension and counting).	Cell viability: A decrease of viability between 44 and 50% of living cells (22-30% tetrazolium cleavage in WST-1 assay) was observed in undiluted emissions, regardless of the operating condition or filtering. The percentage of living cells increased as the exhaust was further diluted. For example, after 1:100 dilution in "idle speed" condition, 97% of living cells and 83% conversion in WST-1 assa…	NR	Air/liquid control cells exposed to clean air
		Zarcone et al., 2016	Leiden University Medical Center (Netherlands)	40000 PBECs/cm2 seeded on precoated 12-well Transwell inserts and cultured with 1:1 mixture of DMEM:BEGM	Primary bronchial epithelial cells (PBECs) from tumor-free lung tissue of patients with lung cancer	Cells were obtained by enzymatic digestion of bronchial tissue, and mechanically detached and washed with PBS. Then, PBECs were plated in a six-well plate and supplemented to stimulate growth until confluence. After that, they were seeded on Transwell inserts and cultured with DMEM:BEGM. When confluence was reached, apical medium was removed and cells mantained at the ALI for 2 weeks for differen…	Triplicate exposures of cells from one donor Three to four different donors with triplicates for each donor to study interdonor variability.	Diesel exhaust (DE)	Diesel exhaust freshly produced by a diesel-fueled generator, using commercial diesel fuel from "nonroad mobile machinery" (e.g. lawnmowers). The exhaust was diluted and supplied to three different Vitrocell exposure modules at a flow rate of 5 mL/min	60, 150 or 375 min	0.04, 0.12 and 0.35 µg/cm2 for 60 min 0.10, 0.29 and 0.86 µg/cm2 for 150 min 0.21, 0.62 and 1.87 µg/cm2 for 375 min	TEER, cytotoxicity, genotoxicity, oxidative stress and cellular inflammation	TEER: Measured with an Epithelial Volt Ohm Meter (EVOM2) and expressed as unit area resistance (Ω x cm2). Cytotoxicity: Measurement of LDH release with LDH detection Kit. Expressed as percentage of Triton X-100 treated controls. Gene expression: RNA was extracted and quantified with a nanodrop spectrophotometer. qPCRs performed with a CFX-384 real-time PCR detection system using iQSybr Green Supe…	TEER: Significant reductions in TEER were observed for single donor ALI-PBEC cutures exposed to the highest DE dose for 150 and 375 min at 6 h after exposure. Cytotoxicity: Single donor cultures of cells exposed for the longest exposure time and highest DE concentration significantly increased LDH release compared to air controls. Gene expression: A dose-dependent statistically significant induct…	One-way ANOVA and Bonferroni post-hoc test to assess cellular response of one donor triplicate cultures, and to compare the means of the triplicates for each donor in multiple donor exposures. Statistically significant differences if p < 0.05	Cells exposed to humidified clean air as air controls. Cells kept in the incubator outside the modules for the same time periods as untreated control. Cells from the same donor exposed to whole cigarette smoke as positive control
		Rossner et al., 2019	Institute of Experimental Medicine of the CAS (Czech Republic)	1x105 BEAS-2B cells/insert and MucilAir™ tissues grown in 24-well Transwell inserts with BEGM and MucilAir™ culture medium, respectively.	Human bronchial epithelial cell line (BEAS-2B) and in vitro 3D human upper airway epithelium (MucilAir™)	BEAS-2B cells were grown in serum-free conditions using BEGM, and mantained at ALI conditions for 24 hours before the exposure. MucilAir™ cultures were monitored for 3 weeks and culture medium was refreshed every 2-3 days. Both cell cultures were mantained at 37 oC, 5% CO2 and >90% RH.	Biological triplicates for each parameter and two technical replicates of each biological replicate. TEER values obtained from nine inserts per sample	Complete gasoline-ethanol blend exhaust (E20)	Complete exhaust was obtained using a Euro 5 engine with a mixture of gasoline and 20% (v/v) ethanol (E20). Some of the diluted exhaust was extracted into a toxicological incubator with an exposure box inside, and the rest was sampled onto fluorocarbon-coated glass filters to collect PM for gravimetric analysis.	1 or 5 days of exposure	50 µg/m3 PM, 20 µg/m3 black soot and total particle loading of 3 mg per insert	TEER, mucin production, cytotoxicity and genotoxicity	TEER: Measured with an EVOM2 before and after exposure, and expressed as unit area resistance (Ω x cm2). Mucin production: Used as general marker of damage in the airways. Measured by sandwich enzyme-linked lectin assay (ELLA). Cytotoxicity: LDH assay performed using the Cytotoxicity Detection Kit and adenylate kinase assessed by Adenylate Kinase Cytotoxicity Assay Kit. Results expressed as perce…	TEER: Values measured from BEAS-2B cell samples were around 200 Ω x cm2, and remained constant throughout the exposure. However, in MucilAir™ tissues there was a significant decrease in TEER after 1-day exposure for both exposed and control samples, and significant differences between values for 5-day exposure, but the effect on the integrity of the model was very low. Mucin production: Significa…	Statistical analysis performed with GraphPad Prism 8. Two-way ANOVA with Sidak's post-hoc test and Student's t test. Statistically significant data if p ≤ 0.05.	Control samples exposed to filtered clean ambient air. Triton X-100 used as positive control for cytotoxicity assessment.
		Rossner et al., 2021	Institute of Experimental Medicine of the CAS (Czech Republic)	BEAS-2B cells and MucilAir™ tissues grown in 24-well Transwell inserts with BEGM and MucilAir™ culture medium, respectively.	Human bronchial epithelial cell line (BEAS-2B) and in vitro 3D human upper airway epithelium (MucilAir™)	BEAS-2B cells were grown in serum-free conditions using BEGM, and for MucilAir™ the culture medium provided by the manufacturer was used. Both cell cultures were mantained at 37 oC, 5% CO2 and >90% RH.	Three biological replicates and two technical replicates of each biological replicate	Complete gasoline exhaust, gasoline- ethanol blend exhaust and extractable organic matter (EOM) from PM of the exhaust	Gasoline exhaust was obtained using a Euro 5 engine with either commonly available gasoline (E5) or a mixture of gasoline and 20% (v/v) ethanol (E20)	1 or 5 days of exposure	For the MucilAirTM model: 1-day exposure: 2.079 mg of PM collected on filters, with 10 ng deposited on the insert. 5-days exposure: 16.412 mg of PM collected on filters, with 50 ng deposited on the insert. For the BEAS-2B model: 1-day exposure: 1.475 mg of PM collected on filters, with 10 ng deposited on the insert. 5-days exposure: 10.261 mg of PM collected on filters, with 50 ng deposited on th…	Lipid oxidation and cellular inflammation	Lipid oxidation: Analyzed by liquid chromatography-tandem mass spectrometry (LC-MS/MS). Cellular inflammation: Assessed by Human Cytokine/Chemokine/Growth Factor multiplex immunoassay. Fluorescence was measured with a Luminex™ system.	Lipid oxidation: Exposure to complete gasoline emissions tended to increase the levels of lipid oxidation products in MucilAir™ cell culture, and there was a weaker response in general compared to BEAS-2B cells. In contrast, EOM induced a more pronounced response for both cell cultures. Cellular inflammation: Exposure to complete emissions caused more changes than exposure to EOM in several marke…	Differences between technical replicates analyzed by Student's t test, and p ≤ 0.05 considered statistically significant. Coefficients of variation were obtained for individual exposure data to confirm low experimental variability of both models.	Control samples exposed to filtered ambient air
		Upadhyay et al., 2022	Institute of Environmental Medicine (Sweden)	PBECs (1 x 105 cells/insert) cultured with PneumaCult™ Supplemented Medium and seeded into pre-coated transwell inserts in a 12-well plate	Primary bronchial epithelial cells (PBECs)	PBECs were cultured under submerged conditions in a petri flask. After two weeks, cells reached 90% confluence and they were trypsinized and seeded into the inserts. Then, cells were allowed to grow until they reached 80% confluence, and ALI conditions were created and mantained for 2 weeks.	Three to four different donors and two technical replicates	Diesel exhaust particles (DEP), NO2 and SO2	DEP were generated and collected from a tractor engine. Then, aerosol from DEP was generated from small batches of dry powder with a high-pressure aerosol generator of PreciseInhale exposure platform at 100 bar. Aerosol was delivered to each of the inserts at a flow rate of 10 mL/min. The exposure chamber was humidifed to mantain cell viability.	Acute exposure: 0.5 h Chronic exposure: 0.5 h/day for three days in a row	12.5 μg/cm2 DEP 190 or 380 μg/m3 NO2 (aprox.) 520 or 1040 μg/m3 SO2 (aprox.)	Cytotoxicity, cellular inflammation and genotoxicity	Cytotoxicity: LDH assay using Pierce™ LDH Cytotoxicity Assay Kit. Measurement of LDH release in the basal media collected after 24 h incubation of every exposure with a plate reader at 490 and 680 nm. Cellular inflammation: ELISA assays of IL8 and MMP9 using their respective kits. Measurement of protein concentration in the basal media with a plate reader at 450 and 540 nm. Gene expression: RT-qP…	Cytotoxicity: None of the doses used in the study for any kind of exposure were cytotoxic. Cellular inflammation: In repeated exposure to DEP, IL-8 secretion signficantly decreased at 48 and 72 h post-exposure compared to sham and 24 h post-exposure. MMP9 secretion was significantly reduced 24 h after the third exposure (72 h after first exposure). In repeated gas exposure, concentrations of IL-8…	Comparisons between different exposed groups assessed by Friedman test followed by Wilcoxon signed rank t test as post hoc. Significant results if p <0.05	Sham exposures with identical flow rate using only air and clean exposure system to control cell viability. Room temperature clean air used as control exposure setting for gas pollutants.
		Cervena et al., 2020	Institute of Experimental Medicine of the CAS (Czech Republic)	BEAS-2B cultured with BEGM and seeded in 24-well Transwell® inserts (100000 cells/insert)	Human bronchial epithelial cell line (BEAS-2B) and in vitro 3D human upper airway epithelium (MucilAir™)	Both cell models were cultured at 37 oC, 5% CO2 and >90% RH. Before exposure, BEAS-2B cells were adapted to the ALI conditions by serum-free cultivation and removal of apical medium 24 h later. After another 24 h at the ALI, cell monolayer was formed and the culture was ready for exposure. MucilAir™ models were monitored for 3 weeks before exposure, and medium was changed every 2-3 days together …	Three biological replicates in all cases except for TEER values (n = 9). Two technical replicates	Complete gasoline exhaust	Emissions generated using a direct injection spark ignition engine (Skoda Octavia). Gases were diluted with filtered air, and particles collected using 70-mm diameter fluorocarbon-coated glass filters. As exposure unit, two World Harmonized Light Vehicle Test Cycles (WLTC) were carried out. Cells were exposed to the exhaust at 25 cm3/min flow rate per insert	30-min exposures up to 5 days	175 µg/m3 PM	TEER, cytotoxicity and genotoxicity	TEER: Measured with EVOM2 ohm meter and mucin production quantified with sanwich enzyme-linked lectin assay (ELLA) Cytotoxicity: Measurement of LDH release with Cytotoxicity Detection Kit and adenylate kinase activity with Adenylate Kinase Cytotoxicity Assay Kit. Results expressed as relative % of Triton X-100 treated positive controls. Genotoxicity: Measurement of double-stranded DNA breaks base…	TEER: No change of TEER values was measured for BEAS-2B cells. A significant decrease was found after one day of exposure in MucilAir™ cells, but no difference between control and exposed cells was reported. However, this difference reached significance after three days. After five-day exposure a significant decrease and increase of TEER values was found for exposed cells and control cells, respe…	Two-way ANOVA with Sidak's post-hoc test for multiple comparison and Student's t-test. Statistically significant results if p ≤ 0.05	Unexposed control cells
		Yu et al., 2017	National Institute of Occupational Health and Poison Control (Beijing, China)	A549 and BEAS-2B seeded on 24 mm diameter of 6-well Corning Transwell inserts. BEAS-2B cells mantained with DMEM	Human lung epithelial carcinoma (A549) and human bronchial epithelial cell line (BEAS-2B)	Inserts were covered with media on both the apical and the basolateral sides before seeding cells. Then, media from the inner chamber was removed, and cell suspension added at a densitiy of 4 x 105 cells per insert. Cells were cultured for 24 h at 37 oC, 5% CO2 and maximal relative humidity.	Three biological replicates	Gasoline exhaust	Gasoline exhaust was either filtered (fME) or non-filtered (non-fME). Cells were exposed to exhaust or clean air by direct aerosol exposure at the ALI chamber at a flow rate of 25 mL/min/well for A549 cells and 15 mL/min/well for BEAS-2B cells.	1 h for A549 cells 0.5, 1 or 1.5 h for BEAS-2B cells	Non-fME: 227.5 ± 33.1 μg/m3 PM10, 289.4 ± 9.75 μg/m3 PM2.5 and 14.6 ± 0.38 μg/m3 PM0.1 fME: 5.1 ± 1.27 μg/m3 PM2.5 and 0.8 ± 0.33 μg/m3 PM0.1	Cell viability, cytotoxicity and oxidative stress	Cell viability and cytotoxicity: Measurement of cytotoxicity with LDH assay and CCK-8 assay for A549 cells and CCK-8 assay for BEAS-2B cells. Results expressed as cell relative viability percentage (CRV%) Oxidative stress: Measurement of intracellular ROS generation by flow cytometry using DCFH-DA as fluorescent probe. Fluorescent intensity was measured at 488 nm excitation and 525 nm emission wa…	Cell viability and cytotoxicity: In A549 cells, the viability of the clean air group was over 90%, whereas those of non-fME and fME exposure groups were around 40% and 55%, respectively (p < 0.001). Moreover, viability of the filtered ME group was significantly higher than that of the non-filtered group (p < 0.05), suggesting a cell viability improvement by filtration of the exhaust. As for BEAS-…	Differences between exposure groups analyzed by one-way ANOVA with post-hoc Tukey test. Study of cell viability in BEAS-2B after clean air and fME exposure analyzed by two-way ANOVA with post-hoc multi-comparisons Tukey test. Statistically significant if p < 0.05.	Cells exposed to clean air as control group.
		Despréaux et al., 2023	University of Paris (France)	ALI culture of bronchial epithelial cells and human fibroblasts cultured on inserts (0.33 cm2, 0.4 µm pore size) using MucilAir nutrient medium	Human bronchial epithelial cells and human airway fibroblasts (HF) from healthy (EpiH) and asthmatic (EpiA) non-smoker donors	Primary cells and fibroblasts were co-cultured at the ALI and allowed to differentiate until the formation of a reconstituted human bronchial epithelia 3D model (MucilAir-HF™). Cultures were mantained at 37 oC, 5% CO2 and 95% RH. Culture medium was changed every 2-3 days, and apical side washes with culture medium were performed once a week. TEER was continuously measured to assess tissue integri…	n=2 for each experimental condition and exposure time	PM2.5-0.3 from Grande Synthe (PMInd) and Roubaix (PMTraf)	Cultures were exposed to PM previously sampled using a five stages plus back-up cascade impactor, by adding a drop of 10 µL of PMInd or PMTraf. Cells were exposed twice a week for 3 consecutive weeks	Three consecutive weeks (twice a week)	45 or 90 µg/cm2	TEER, genotoxicity	TEER: Measured with EVOM2 Voltohmmeter to assess tissue integrity. Genotoxicity: RT-qPCR to assess changes in the expression of genes involved in oxidative stress, inflammation and other epigenetic alterations, using iQ™ SYBR® Green Supermix and specific primers. Cycle threshold values analyzed by both the classical ∆∆Ct method and graph analysis by pairwise comparison of expression ratios.	TEER: All values measured throughout the exposures were above 200 Ω·cm2 regardless of the experimental conditions (no toxic effect of PM). Genotoxicity: In healthy epithelia (EpiH), no significant differences were reported by the graph analysis method between exposed and control groups after exposure to 45 µg/cm2 PM, while some differences were observed in the classical ∆∆Ct method. However, at 9…	Student's t test to evaluate the differences in gene expression between exposed and unexposed conditions. Statistical significance if p< 0.05	Incubator control: non-exposed epithelia mantained at the incubator Medium control: epithelia exposed repeatedly to culture medium without PM
